# Supplementary material for: Prognostic and immunological significance of metastasis-associated protein 3 in patients with thymic epithelial tumors
Source: Discov Oncol. 2024 Jun 9;15:216. doi: 10.1007/s12672-024-01066-1 (PMC11162987; doi:10.1007/s12672-024-01066-1)
Supplement: Supplementary file 2 — Supplementary Material 2. [file 12672_2024_1066_MOESM2_ESM.xlsx]

## Sheet: Sheet1
Table S1. DEGs in TETs with high versus low immune scores.
Gene	logFC	Adj. P value
PTCRA	3.95426	1.43e-07
CD1B	3.7268	2.67e-07
ARPP21	3.43653	2.09e-06
CD1E	3.433	2.27e-07
MZB1	3.41344	9.34e-10
MAL	3.34246	2.84e-08
CD1A	3.24152	7.82e-07
SSTR3	3.20108	3.32e-11
CD1C	3.18769	2.77e-09
CHRNA3	3.17548	2.02e-07
TIMD4	3.15088	1.25e-07
TMIGD2	3.12112	3.63e-10
SH2D1A	3.02749	1.72e-09
SMIM24	3.00629	3.06e-07
RORC	2.9374	3.13e-09
CALN1	2.88782	8.44e-06
CD3D	2.87934	4.86e-10
CR2	2.8557	7.03e-09
ANKRD36BP2	2.84839	1.63e-08
SLAMF1	2.84192	1.69e-12
UGT3A2	2.83392	3.39e-06
TCF7	2.784	2.26e-09
CD38	2.75667	3.63e-09
TSHR	2.7463	1.44e-07
TENM1	2.73155	1.14e-08
LEF1	2.7283	6.25e-09
GRAP2	2.7159	1.54e-09
MYO18B	2.66543	5.85e-08
SIT1	2.60247	1.59e-11
SMPD3	2.59464	1.4e-08
LINC00243	2.57412	3.21e-12
CD3E	2.56901	6.63e-11
TOX2	2.56392	9.26e-13
P2RX5	2.54849	1.95e-09
C1orf228	2.50632	1.22e-12
CD79A	2.50245	1.35e-11
TREML2	2.49426	5.2e-09
CELF5	2.49184	5.22e-09
TRAT1	2.46485	5.77e-09
ZP1	2.45351	2.19e-08
ELOVL4	2.45336	4.63e-07
CAMK4	2.44543	1.73e-09
CD247	2.44492	1.6e-11
PTGDR2	2.40921	9.9e-07
CD52	2.40372	1.16e-13
CCL19	2.38958	1.48e-05
FSD1	2.37872	2.17e-10
E2F2	2.37487	1.26e-07
RAG1	2.37211	3.1e-05
TESPA1	2.34265	1.21e-10
GFI1	2.3306	4.12e-08
LINC01934	2.29728	1.02e-08
CD3G	2.29183	7.94e-09
CHI3L2	2.2894	2.25e-08
ADA	2.28325	1.33e-07
HKDC1	2.28097	1.96e-06
CCR7	2.27958	7.89e-16
MYB	2.26699	1.83e-07
CCL17	2.26302	1.9e-11
CD2	2.25526	1.87e-11
TTC24	2.25431	1.22e-06
LCK	2.24996	3.54e-10
LTB	2.23285	2.44e-13
CD8B	2.22719	1.53e-08
CYP2U1	2.2089	8.67e-09
MDS2	2.20882	8.26e-13
RHOH	2.20725	9.71e-11
JAKMIP2	2.20709	5.37e-09
CD8A	2.1948	1.58e-09
TBC1D10C	2.18587	8.26e-13
CXorf65	2.17816	5.47e-12
CPLX1	2.17072	2.37e-09
SKAP1	2.16951	1.35e-13
STK32B	2.16351	8.85e-09
FCMR	2.15987	6.13e-15
LINC00528	2.13496	6.67e-11
IL24	2.13267	1.48e-15
LRRN3	2.13013	1.74e-05
PI16	2.11104	4.01e-08
SCN3A	2.10286	5.83e-06
GMFG	2.09964	9.97e-12
LINC01215	2.09587	1.65e-09
RASSF6	2.08887	7.67e-06
PRKCB	2.08832	2.9e-11
ARRDC5	2.0811	5.44e-13
KCNA3	2.06805	2.92e-09
IL7R	2.06712	3.14e-10
ARHGAP15	2.06666	1.94e-11
CARMIL2	2.06284	1.65e-10
THEMIS	2.05138	1.51e-07
NEIL3	2.04935	9.16e-07
LY9	2.03751	3.64e-15
ITK	2.03595	5.28e-10
CCL21	2.03204	0.00257234
PTPN7	2.03046	7.87e-11
CD7	2.02942	8.94e-09
RAC2	2.01952	9.97e-13
CD40LG	2.01901	2.17e-13
AURKB	2.00723	9.19e-08
SIRPG	2.00685	7.94e-14
LINC00426	2.00629	1.17e-09
LINC01550	2.00508	1.02e-09
CDHR1	2.00058	3.3e-08
ZDHHC15	1.9975	6.84e-08
GLB1L3	1.99422	4.17e-08
C17orf67	1.99236	2.22e-09
IL2RG	1.99017	1.37e-12
EPHB6	1.98562	1.18e-09
PITPNM2	1.98339	7.33e-08
LRRC63	1.9803	9.56e-09
GZMM	1.9766	1.14e-11
SPNS3	1.96706	4.75e-09
IKZF1	1.96024	4.14e-11
SELL	1.95929	1.3e-11
ISG20	1.95908	6.06e-12
CFP	1.95311	1.09e-11
MYO7B	1.95299	3.33e-06
ITM2A	1.94946	1.21e-10
CDKN2D	1.94834	1.36e-10
UBASH3A	1.94504	1.52e-09
LCNL1	1.94274	7.34e-07
FATE1	1.94146	2.32e-05
CD28	1.9389	1.8e-13
SPSB4	1.93836	2.76e-05
BCL11B	1.93715	3.74e-08
CHRNB4	1.93427	2.55e-07
LAT	1.92874	2.62e-11
SASH3	1.92479	1.84e-10
TMEM71	1.92077	8.61e-12
CD6	1.91973	2.21e-14
TRAF3IP3	1.90593	2.41e-12
MYBL2	1.88081	4.05e-07
CCL25	1.87802	0.00110163
RASGRP1	1.87515	5.49e-10
SLA	1.86993	1.25e-11
CENPA	1.86796	3.87e-07
UPB1	1.86773	9.22e-09
MME	1.86606	8.37e-06
PDE6G	1.86017	8.81e-12
ARHGDIB	1.85273	4.81e-12
XPNPEP2	1.85259	8.51e-07
ANXA2R	1.84633	8.13e-12
RAB37	1.84537	4.93e-10
MYO1G	1.84244	3.24e-11
FAM129C	1.84118	8.81e-10
UHRF1	1.83867	3.43e-06
ACAP1	1.83675	2.97e-12
ZAP70	1.83297	2.97e-09
CERKL	1.82961	1.94e-10
UBE2C	1.81835	6.74e-07
DGKA	1.81237	7.22e-12
CDC20	1.80649	2.39e-07
ICOS	1.80131	5.79e-11
GCSAM	1.80106	1.69e-10
SLC23A1	1.79712	6.15e-08
PRKCQ	1.79399	5.54e-10
LGALS2	1.79084	1.31e-08
CXCR4	1.7902	8.61e-12
CD5	1.78806	4.62e-10
SNX20	1.78322	1.79e-13
S1PR4	1.77801	2.33e-10
APBB1IP	1.77668	9.42e-10
HRK	1.77458	3.63e-05
IL16	1.76364	2.66e-14
LAIR1	1.76064	4e-10
FGD3	1.7567	9.97e-13
BLK	1.74846	4.88e-06
EGLN3	1.74632	4.18e-09
TTK	1.74465	2.64e-06
CDKN2C	1.73909	1.94e-08
MAP1A	1.73815	2.83e-06
GATA3	1.73682	5.27e-09
CD4	1.73371	3.63e-12
FCHO1	1.73336	6.74e-11
DLGAP5	1.72697	1.98e-06
SCG5	1.72569	4.29e-08
SLIT1	1.72	3.23e-06
ZC4H2	1.71979	9.89e-08
APOA1	1.71858	1.56e-07
RASGRP2	1.71731	7.37e-12
PLAC8	1.71433	5.72e-08
BIRC5	1.71344	2.56e-06
CORO1A	1.71057	8.26e-13
ATP2A3	1.70903	1.58e-09
CD27	1.70806	3.6e-12
GTSF1	1.70456	2.98e-08
SPC25	1.70334	3.07e-07
RCSD1	1.70294	1.87e-08
KCTD19	1.69722	4.98e-09
LILRA4	1.69495	1.08e-06
MFNG	1.69422	1.35e-13
SCML4	1.69329	6.82e-11
ANKRD55	1.69218	5.83e-06
NCAPG	1.68611	2.46e-07
NSG1	1.68548	8.7e-06
CD37	1.6854	2.9e-15
EVI2A	1.6837	8.38e-12
LIPC	1.68363	2.23e-08
UCP2	1.67857	7.19e-11
PIF1	1.6768	7.76e-08
GCNT4	1.67618	1.86e-07
CENPM	1.67183	1.16e-06
BTLA	1.6698	2.6e-10
XCR1	1.66351	2.71e-08
SPN	1.66232	3.65e-09
RGS10	1.65784	1.36e-10
CCL22	1.65538	7.94e-09
IKZF3	1.65503	8.4e-12
PCLAF	1.65449	8.78e-07
CD48	1.65372	9.91e-14
HJURP	1.6528	1.14e-06
GTSE1	1.65073	1.36e-06
ITGAL	1.65019	8.69e-12
SPC24	1.65004	9.11e-07
TROAP	1.64928	1.05e-06
FLT3	1.64904	7.34e-09
WAS	1.64801	8.26e-13
CASC15	1.64498	5.2e-07
FAM57B	1.63844	8.7e-06
TNFRSF17	1.63456	0.00359302
CYP4F35P	1.63421	5.61e-08
RGPD3	1.63153	9.52e-05
RRM2	1.63141	7.6e-07
SPINK2	1.62322	1.75e-09
BIN2	1.61927	2.01e-13
TRPV6	1.61745	3.66e-08
ADORA2A	1.61709	6.16e-09
C16orf54	1.61705	2.17e-10
C3orf52	1.61454	6.28e-07
CDCA3	1.61341	5.32e-08
NEGR1	1.61335	1.98e-07
P2RY8	1.60724	3.41e-13
MND1	1.60291	3.98e-07
PIMREG	1.60234	1.16e-06
E2F8	1.59908	1.08e-05
ATP1A3	1.59749	7.48e-07
CLEC2L	1.59725	0.00369983
STAP1	1.59608	1.17e-08
ATP8B3	1.59439	1.26e-10
LRMP	1.59327	2.5e-09
UMODL1	1.59213	2.33e-05
CCDC69	1.59032	1.75e-12
MXD3	1.58808	8.39e-08
KIFC1	1.58539	5.08e-07
CACNA1F	1.58323	1.01e-07
SLA2	1.57677	2.15e-09
NPTX1	1.57619	0.00793519
CCR4	1.57322	3.63e-06
SPOCD1	1.57289	1.12e-06
MKI67	1.5717	1.42e-06
HCST	1.5699	2.41e-09
PEX5L	1.56449	9.63e-05
AGAP2	1.56357	8.26e-13
BAHCC1	1.55892	3.09e-06
VAV1	1.5583	3.36e-12
ICAM3	1.55417	7.22e-07
MUC3A	1.55107	0.0109028
SLC5A10	1.55006	5.44e-13
RHPN1	1.54683	1.92e-08
LINC01353	1.54496	1.96e-09
IPCEF1	1.54453	1.35e-12
DEPDC1B	1.5434	2.37e-06
CDC45	1.53919	1.79e-06
ARHGAP9	1.53913	1.23e-12
CEP55	1.53789	1.68e-06
CD1D	1.53342	9.1e-07
GHRH	1.53291	0.0134864
TNFSF8	1.5237	4.3e-07
RPL39L	1.52369	2.48e-05
CKS2	1.52349	1.83e-07
RASAL3	1.5205	5.3e-13
FERMT3	1.52024	2.19e-12
MAP4K1	1.51955	4.98e-13
NLGN4X	1.51934	0.000520182
FA2H	1.51811	2.56e-06
CDC25C	1.51802	7.5e-07
P2RX1	1.51008	8.11e-08
CCNB2	1.50796	1.47e-06
DUSP2	1.50743	1.34e-11
KIF18B	1.50634	6.3e-06
LTA	1.50514	2.42e-09
CDCA2	1.50337	1.06e-06
IL9R	1.50282	5.71e-07
TACC3	1.50227	2.1e-08
CMTM2	1.49842	1.98e-05
PLK1	1.49811	1.23e-06
IDNK	1.49731	2.27e-10
CD96	1.49493	6.63e-11
TFDP2	1.49465	7.44e-07
TMEM156	1.49419	2.44e-12
CDKN3	1.49087	5.17e-07
TP53AIP1	1.48915	0.0161602
BMF	1.48541	1.4e-08
FAM111B	1.48388	7.23e-07
SGO1	1.48338	9.01e-07
CEP128	1.48238	5.17e-07
KLHL6	1.48127	5.39e-11
HMGB2	1.47934	3.42e-07
BACH2	1.47876	1.83e-08
CBFA2T3	1.4786	6.08e-08
SARDH	1.47599	3.26e-09
RDM1	1.47566	2.24e-06
HIST2H2AC	1.47417	1.35e-06
MCUB	1.47355	8.61e-12
REC8	1.47318	2.48e-08
TTC7A	1.4718	9.32e-10
NDC80	1.47153	2.63e-07
GSG2	1.47152	5.68e-07
DNAJC12	1.47127	1.08e-05
FBXO43	1.47112	1.16e-06
GNG2	1.47051	2.62e-11
TMC8	1.46845	8.26e-13
NAT14	1.46647	5e-07
ASF1B	1.46602	5.96e-07
FAM72D	1.46241	1.03e-05
CCDC167	1.46216	3.33e-08
PTPN22	1.45981	1.22e-07
SIRT4	1.45944	4.16e-06
GNA15	1.45892	5.32e-08
CCNA2	1.45817	1.35e-06
NECAB1	1.45709	4.64e-05
TNFAIP8L2	1.45552	5.3e-13
DPP4	1.45542	1.69e-06
PTPRC	1.45523	1.32e-06
CDCA8	1.45371	1.36e-06
IL21R	1.45369	9.89e-08
RGL4	1.45364	7.02e-15
GYPE	1.45307	2.59e-07
NUF2	1.45284	4.97e-06
LCP2	1.45065	2.19e-12
PTGDS	1.45029	0.0025994
LINC01619	1.44925	1.5e-06
DENND1C	1.44411	3.64e-15
CLIC3	1.44316	2.07e-05
PLEKHA8P1	1.44056	1.58e-09
DNASE1L3	1.44028	1.16e-07
PLCH1	1.43942	0.000381175
PDCD1	1.43913	1.17e-09
SKA3	1.43867	1.35e-06
DEF6	1.43788	9.57e-13
HMMR	1.43756	5.52e-06
PARVG	1.4373	2.41e-12
AR	1.43455	0.00050541
SOCS1	1.43399	1.27e-07
CRACR2A	1.43134	3.84e-09
ZC3H12B	1.42925	7.76e-07
LINC00861	1.4224	2.9e-07
DOCK8	1.42222	4.64e-09
CHIT1	1.42151	0.000186468
PCBP3	1.42103	1.59e-05
FYB	1.42086	1.22e-08
CR1	1.42023	6.4e-06
NEIL1	1.41954	4.08e-10
TOX	1.4195	8.46e-06
KIF15	1.41694	1.22e-05
TOP2A	1.4163	3.3e-05
PACSIN1	1.41486	1.56e-07
ADAMTS7P1	1.41075	1.67e-07
CCND3	1.40719	1.3e-10
AKNA	1.40694	2.89e-12
ADAMTS17	1.40615	7.91e-06
NCAPH	1.4061	5.46e-06
ASPM	1.40444	2.5e-05
GPR18	1.40415	1.98e-09
DPEP2	1.40414	3.64e-15
CDT1	1.40394	2.82e-06
TRIM46	1.39987	5.71e-10
SBK1	1.39977	7.04e-10
LAIR2	1.39891	2.62e-07
LINC00672	1.3989	2.17e-13
CNIH2	1.39711	3.63e-09
KCNK17	1.39551	0.000289276
ENO2	1.39277	3.44e-08
TPX2	1.39127	3.15e-06
SH2D3C	1.38996	1.12e-11
ARHGEF39	1.38975	9.79e-09
BUB1	1.38686	3.89e-06
TIGD3	1.38674	8.55e-09
RNASEH2B	1.38383	1.45e-09
MS4A1	1.38177	0.00267444
SLAMF6	1.38164	2.86e-10
C22orf34	1.37983	3.1e-09
TIFAB	1.37913	7.05e-07
EZH2	1.37907	1.61e-07
C11orf16	1.37885	0.00756589
KIF11	1.37542	1.17e-06
MTFR2	1.374	3.53e-07
SATB1	1.37316	4.06e-06
NCR3	1.37283	5.93e-08
LBH	1.37064	8.26e-13
SEMA7A	1.37055	5.47e-10
C22orf15	1.37028	2.61e-05
STAR	1.36827	0.0308476
SKA1	1.36498	1.53e-06
LPXN	1.36411	1.89e-11
VNN2	1.36409	3.93e-10
PAFAH2	1.36101	9.46e-09
PTK2B	1.35986	3.64e-15
NUSAP1	1.35918	2.71e-06
GPC2	1.35745	1.4e-05
SH2D2A	1.35713	3.35e-06
UNC5CL	1.34461	1.36e-09
ESPL1	1.34415	5.74e-06
MAD2L2	1.34228	1.31e-08
NEK2	1.33976	4.34e-05
HIST1H3H	1.33947	2.24e-05
UBE2T	1.33596	2.78e-06
RAD51	1.33476	1.89e-06
EDEM1	1.33466	8.75e-09
KNL1	1.33105	6.7e-06
CPNE7	1.32849	4.09e-05
ARHGAP45	1.32751	2.1e-13
BUB1B	1.32675	1.93e-05
CYP46A1	1.32567	1.8e-05
CD69	1.32478	4.53e-07
PTP4A2	1.323	2.63e-10
ARHGAP30	1.32066	4.66e-11
FXYD2	1.31761	0.00529636
PBK	1.31505	2.15e-05
KIF21B	1.31324	4.75e-09
H2AFX	1.31221	5.54e-07
RAB39B	1.31127	1.4e-10
LINC00877	1.31125	6.67e-11
MORN3	1.30934	9.71e-11
CENPV	1.30613	1.49e-06
CDCA5	1.30504	5.99e-06
RMI2	1.30277	1.58e-06
MAP2K6	1.30242	1.95e-09
DMC1	1.3006	4.05e-06
JAML	1.29815	3e-09
OXCT2	1.29798	0.00372505
CTSV	1.29622	0.0317352
KCNN4	1.29298	1.31e-09
NLRC3	1.29245	7.95e-11
ERMN	1.29044	4.68e-09
RAB33A	1.28868	1.81e-08
KIF4A	1.28664	1.38e-05
PTTG1	1.2864	8.76e-07
CENPW	1.28545	2.52e-06
LIMD2	1.28449	1.01e-13
GPSM3	1.28405	6.26e-11
BRIP1	1.28219	1.52e-05
NCKAP1L	1.28195	3.13e-11
KCNAB2	1.28193	3.11e-13
KIF2C	1.28171	9.32e-07
LAX1	1.28148	1.06e-06
ADAM23	1.27863	0.0233065
PDSS1	1.2783	9.19e-08
HAGHL	1.2757	0.000233219
CYFIP2	1.27397	1.25e-11
TBATA	1.27164	0.0253524
OLFM2	1.26932	6.49e-09
LCP1	1.26692	4.42e-12
MCM10	1.26419	4.23e-05
ITGA4	1.26318	9.78e-05
TFF3	1.26273	0.00484831
CCDC152	1.26248	3.89e-08
CXCL3	1.26165	1.14e-05
CETP	1.25723	0.000637412
KIF14	1.25688	0.000502419
PLCL1	1.25599	1.63e-05
PKMYT1	1.2543	1.2e-05
PARP15	1.25213	3.23e-06
CDK1	1.25035	2.96e-06
CDK6	1.24917	4.13e-05
ATG9B	1.24861	2.27e-08
IDH2	1.24831	3.22e-08
CD244	1.2478	2.91e-08
MCF2	1.24751	8.4e-06
ADGRB2	1.24731	9.35e-07
MPP1	1.24622	6.81e-08
UBE2S	1.24549	1.57e-06
PELI2	1.24462	3.81e-06
CEP85L	1.24369	3.29e-07
HSH2D	1.24329	6.6e-06
CCDC88B	1.24152	2.84e-12
ARHGEF6	1.23889	4.95e-09
JCHAIN	1.23851	0.0033958
OXCT2P1	1.23583	0.00722547
MELK	1.23488	3.75e-05
PSD4	1.23434	3.11e-13
BLM	1.23284	2.28e-07
CYTIP	1.23272	8.73e-08
DGKE	1.23109	1.35e-08
MMP9	1.23004	8.62e-05
LY75	1.22433	0.000167534
CDC25A	1.22289	4.15e-06
AIF1	1.21958	1.45e-07
CD99	1.21844	2.57e-06
WDR62	1.2165	9.04e-07
LINC01480	1.21635	3.85e-08
CLIP3	1.2149	7.39e-08
LDLRAD4	1.21421	8.76e-07
C22orf24	1.21372	3.9e-06
E2F1	1.21285	3.82e-06
ELFN2	1.21021	0.0022928
CENPF	1.21009	8.04e-05
PIM2	1.20881	7.87e-11
C12orf42	1.2085	1.35e-07
CCRL2	1.2072	1.45e-10
GTF3A	1.20695	4.67e-10
ARHGAP33	1.20656	2.53e-07
EXO1	1.20655	3.27e-05
RAD54L	1.20631	1.39e-05
NR4A3	1.20544	2.07e-05
DOCK2	1.20166	1.55e-07
CENPE	1.19812	5.58e-05
FUT7	1.19728	4.38e-05
S1PR3	1.19485	6.76e-06
ABRACL	1.19127	7.43e-11
PCSK4	1.18986	4.69e-06
S100B	1.18848	6.17e-05
DOK2	1.187	6.76e-10
SMAP2	1.18558	2.17e-13
SLC29A1	1.18399	7.65e-06
GLI1	1.18304	2e-06
FNBP1	1.18131	1.23e-08
HMCN2	1.1793	0.0464072
C11orf21	1.17814	1.53e-06
ASPDH	1.17704	0.000154238
PVRIG	1.17527	2.52e-05
ESCO2	1.175	7.55e-05
TXLNB	1.17456	0.00153806
ESR2	1.17369	1.07e-07
PRR11	1.17351	3.19e-06
CD209	1.17345	9.52e-06
GIMAP2	1.17252	8.32e-07
HIST1H3D	1.1722	7.52e-06
CBX2	1.17197	3.68e-05
SLC7A6	1.16986	3.98e-11
SNHG9	1.16985	8.89e-07
OSBPL5	1.16983	4.75e-07
KLRB1	1.16982	2.17e-05
TLE6	1.16936	8.93e-06
CKAP2L	1.16928	3.2e-05
MICB	1.1692	3.74e-08
RGCC	1.1683	5.51e-09
EFCAB5	1.16765	1.47e-05
HLA-DOB	1.16674	3.77e-07
DEPDC1	1.16394	3.39e-05
PIK3R5	1.16309	5.28e-10
LINC02012	1.16206	9.87e-06
ITGAD	1.16204	0.000126009
TAGAP	1.16062	1.57e-07
FYN	1.15807	2.17e-13
PARD6A	1.15733	1.08e-07
TK1	1.15421	2.08e-05
SLC12A3	1.1537	3.16e-05
LTF	1.15264	0.0124534
FAM72B	1.15064	0.000328581
GZMB	1.14993	0.00114916
RNU6-8	1.14857	1.1e-05
FMNL1	1.14843	5.44e-13
CD19	1.14791	0.00534884
GPR19	1.14768	1.39e-08
NUDT1	1.1472	1.37e-06
LINC00926	1.14668	7.59e-08
SELPLG	1.14519	7.22e-10
EEPD1	1.14462	8.06e-08
PLEKHO1	1.1435	1.96e-09
ORC1	1.14282	4.5e-06
TMSB4X	1.14218	6.67e-11
PRRT4	1.13712	0.000328216
MICAL1	1.13703	2.08e-13
P2RX6	1.13694	6.56e-05
KCNK12	1.13522	2.97e-06
TYMS	1.13519	1.72e-05
NAT1	1.13116	9.61e-07
RFX8	1.13079	0.00227228
EVL	1.12979	4.09e-10
GNMT	1.12903	6.04e-07
CCNB1	1.12846	1.54e-06
IRF8	1.12736	3.58e-07
CRTAM	1.12711	5.32e-06
CEACAM21	1.12657	7.45e-08
FANCI	1.12634	1.18e-06
RBP5	1.12569	0.000451282
RCOR2	1.12391	5.91e-06
SUSD3	1.1227	3.71e-09
CLEC9A	1.12257	9e-06
RELL2	1.12115	9.61e-07
ARHGAP4	1.12035	2.97e-10
PROCA1	1.11989	2.75e-09
AURKA	1.1188	8.03e-06
LETM1	1.11879	8.97e-09
SAC3D1	1.11793	3.15e-06
SEC31B	1.11634	1.47e-06
ANKRD44	1.11288	1.46e-11
HLA-DRB6	1.11221	0.0346601
ACSBG1	1.11	0.00388682
C10orf105	1.10978	8.33e-05
HDAC7	1.10957	5.51e-09
SOX8	1.10798	0.00296332
IKZF2	1.10741	1.59e-06
UBD	1.10439	0.0457566
KIF20A	1.10371	0.000252911
FAM167A	1.09946	0.000284158
ARID5A	1.09924	8.26e-13
FLI1	1.09875	3e-10
SLC16A2	1.09733	4.11e-05
UNC13D	1.0971	2.03e-12
AFF3	1.09699	0.000291228
POC1A	1.09653	3.21e-06
WDR54	1.09643	9.32e-08
H1FX	1.09633	1.84e-08
LYG1	1.09567	2.68e-09
SV2A	1.09418	1.96e-05
C1orf186	1.09402	1.83e-05
HCN2	1.09343	1.77e-07
ITGB1BP2	1.09272	1.61e-07
CDC6	1.09155	3.5e-05
GNB1L	1.08896	6.08e-08
RASD1	1.08875	0.00269192
ARMC12	1.08857	2.34e-07
ASRGL1	1.08724	5.23e-06
CD53	1.08675	1.58e-09
HSD17B13	1.0858	0.000152707
BMPR1B	1.08565	0.0359643
MEI1	1.08435	2.91e-08
ETS1	1.08435	4e-08
NKD2	1.0843	0.00117681
POLQ	1.08158	6.63e-05
CCDC78	1.08141	0.000625948
LRFN1	1.07983	6.06e-08
LRR1	1.07945	1.2e-07
ERCC6L	1.07887	5.5e-05
GALNT7	1.07829	9.61e-05
FBXL12	1.0766	1.49e-07
SULT1A1	1.07626	1.94e-06
HCG27	1.07614	9.51e-07
GVINP1	1.07557	7.02e-07
MTA3	1.07484	4.25e-08
JAK3	1.07428	2.27e-08
TMEM55A	1.073	1.16e-07
LRRC10B	1.07227	0.0156219
TERT	1.07067	0.000271943
CIB2	1.07052	2.98e-06
SYTL3	1.06936	2.35e-08
ALOX5AP	1.06814	3.55e-07
ARL11	1.06801	9.23e-08
KIF22	1.06736	7.94e-08
CD163L1	1.06725	2.76e-06
DTL	1.06672	3.49e-05
PLEKHB1	1.06622	2.14e-05
NFATC3	1.0658	1.15e-06
C21orf58	1.06529	5.78e-07
INSL3	1.0652	4.33e-06
IL23A	1.06409	3.94e-09
TMEM86B	1.0636	3.77e-07
MATK	1.06347	8.15e-06
A1BG	1.06213	1.63e-06
NEURL3	1.0621	0.00921086
VAV3	1.06152	0.000760209
ITIH4	1.06144	2.57e-09
NAPSB	1.0613	8.67e-06
H2AFZ	1.06117	8.16e-07
CENPN	1.06006	8.07e-07
BICDL1	1.05862	2.38e-09
KIAA0922	1.05744	7.99e-08
ZNF101	1.05334	1.88e-09
GRK6	1.05258	4.35e-15
LMNB1	1.05134	3.52e-05
MLLT11	1.05099	7.14e-07
RIPOR2	1.05017	2.12e-07
YPEL1	1.04784	6.49e-08
PSRC1	1.04774	3.89e-06
TEX29	1.04692	3.77e-07
CHRNA5	1.0461	3.74e-05
HOXB2	1.04539	6.38e-07
HOXB4	1.04535	1.86e-07
C16orf86	1.0448	2.57e-08
NTSR1	1.04475	0.00351978
TSPAN32	1.0446	8.55e-07
MYLPF	1.04336	1.47e-06
NHLRC4	1.04053	1.65e-05
RLN2	1.03801	1.05e-07
CTRL	1.03757	3.41e-06
TMSB10	1.03608	3.81e-06
SAMD1	1.03438	7.37e-08
CD72	1.03416	2.03e-07
DHFR	1.03392	4.41e-05
CHEK1	1.0339	9.4e-07
HSPB8	1.03381	0.0147771
PLK4	1.03271	2.84e-05
EFCC1	1.03244	3.83e-07
KPTN	1.03237	5.68e-07
FLT3LG	1.03214	1.25e-10
ADGRE5	1.03187	2.32e-09
DPEP1	1.03039	0.00745779
MCM6	1.03024	1.35e-06
PDE7A	1.0302	1.95e-08
ADGRE1	1.02902	3.51e-05
DDX39A	1.0284	3.65e-08
PITPNC1	1.02813	1.8e-11
ACOT7	1.02549	3.68e-06
FXYD5	1.02544	6.76e-10
SYP	1.02512	1.6e-05
CAPN11	1.02428	9.9e-07
TXK	1.02341	4.81e-06
AJAP1	1.0231	0.0148117
LAPTM5	1.02306	1.83e-11
SH3TC1	1.02146	8.32e-07
METRN	1.0204	7.67e-06
ACKR1	1.02011	0.0154651
ARHGAP11A	1.01996	3.77e-05
P2RY10	1.01989	9.34e-05
FEN1	1.01809	1.63e-06
PCP2	1.01513	1.45e-06
NXPE3	1.01512	2.15e-09
ITGB2	1.01479	3.37e-10
EPB41	1.01309	9.34e-05
OVOS2	1.01174	0.00123344
CHD5	1.0107	0.0211664
EVI2B	1.01026	3.76e-07
HMGB3	1.01019	8.55e-06
TTC9	1.00954	8.14e-09
PBX4	1.00937	4.22e-09
MYO1A	1.00888	0.000130814
VSTM2L	1.00668	0.010973
RRN3P2	1.00583	4.4e-09
DCK	1.00446	8.29e-05
SEMA4D	1.00409	1.34e-11
PSTPIP1	1.00327	1.2e-06
GMIP	1.00296	2.66e-14
SLAIN1	1.00042	8.93e-06
DBH	0.998418	0.002752
AQP3	0.997407	0.000300825
MCM7	0.997195	6.06e-07
TICRR	0.996286	7.17e-05
SLC46A3	0.996003	1.05e-10
CNPY3	0.995333	1.91e-08
WDR76	0.994534	3.22e-07
IFI27L2	0.994242	3.65e-05
C12orf57	0.991749	3.02e-06
PTPN6	0.991671	9.17e-16
PRKACB	0.991255	3.23e-07
GAB2	0.989344	1.97e-05
NPIPB13	0.988201	0.0110934
TNFAIP8	0.985857	4.68e-11
SAMD13	0.984648	3.62e-05
MHENCR	0.984483	5.01e-08
CCNF	0.982802	4.49e-07
PPP1R14B	0.982252	7.41e-06
DPP7	0.981144	5.79e-07
C12orf65	0.981074	2.91e-08
RNFT2	0.979586	5.48e-07
RCAN1	0.977491	6.64e-06
ST3GAL6	0.976843	8.59e-06
FAM71D	0.976711	0.00371967
C14orf80	0.976367	9.89e-06
AKR1C3	0.975295	0.00129024
NUDT11	0.974092	0.00403425
SLC16A10	0.973644	0.000176782
BCL2L1	0.973245	1.31e-08
PIM1	0.972255	2.94e-09
MTFP1	0.97181	1.54e-05
NREP	0.971376	0.00016684
HIST3H2A	0.968889	0.00348635
LINC00954	0.967428	0.000125119
ATP6V1G2	0.965435	1.45e-06
KPNA2	0.965387	3.43e-06
PIK3CG	0.964066	0.000182076
CRLF2	0.963965	5.84e-05
SPIB	0.963194	0.0253477
HCLS1	0.96297	1.34e-10
ITGAE	0.96268	7.34e-09
RASSF5	0.962267	3.74e-10
HIST1H2BN	0.961846	2.49e-05
NT5M	0.961681	1.12e-05
IFI27	0.958005	0.0461577
SHCBP1	0.957873	1.32e-05
BCAS4	0.956598	0.00141423
PLXDC1	0.954292	0.000111068
PDE3B	0.952969	6.78e-05
RAB4B	0.952179	4.04e-10
CLSPN	0.951815	0.00178217
NRROS	0.950711	5.96e-06
RARRES3	0.94941	1.81e-06
MDM4	0.948917	2.67e-07
NLRP2	0.94863	0.0297141
FRAT1	0.948604	4.5e-09
RIMS3	0.948524	8.24e-06
KIF18A	0.948379	0.000205935
CD226	0.948132	6.84e-07
ADA2	0.94692	1.93e-09
FAM209B	0.945905	1.62e-07
PIK3R6	0.945489	1.13e-05
CLEC2D	0.944073	2.52e-09
PYGM	0.942845	1.56e-09
SPAG5	0.942198	1.81e-05
CENPU	0.940835	3.19e-05
ERP27	0.938234	2.65e-06
ZNF763	0.937493	3.97e-09
ZNF726	0.934852	0.000199429
SLC14A2	0.931438	4.73e-05
SGO2	0.930305	0.000135691
RGS14	0.930239	6.64e-10
FBLN5	0.930208	0.000134968
MUC12	0.929873	0.0021535
SNX32	0.927893	0.000200279
ILDR2	0.924874	0.00136638
PTPN2	0.923752	2.86e-08
KIRREL2	0.923616	0.00809432
CHST2	0.923171	3.93e-05
ABTB1	0.922473	2.45e-11
PATL2	0.922138	2.6e-05
LIPE	0.9204	5.62e-07
KIF23	0.920334	0.000246291
CD79B	0.917899	0.000390667
ABCC2	0.917078	2.8e-05
PRR7	0.916703	0.000258384
C9orf142	0.915751	4.26e-06
TUBA1A	0.915678	3.8e-05
SSH2	0.915368	6.93e-08
STK32C	0.914515	1.86e-07
MARCKSL1	0.914275	4.48e-06
SUV39H1	0.913874	6e-08
FAM72A	0.913681	0.000737249
ADTRP	0.913284	0.0254878
CHST11	0.913271	2.43e-07
GLT1D1	0.912942	0.0164499
PXMP2	0.912048	4.65e-05
CORO7	0.911403	2.95e-08
PAFAH1B3	0.911259	1.87e-05
KCNJ10	0.910584	0.00694474
SNX22	0.910481	0.000475542
TNFRSF21	0.909324	4.8e-05
ACSF3	0.909001	8.55e-09
FOXM1	0.907961	0.00186069
LINC01063	0.907673	9.01e-05
RANGRF	0.907181	6.76e-07
ABHD17B	0.90541	2.18e-06
CLEC1A	0.90524	0.0262286
CRIP1	0.904179	5.12e-05
NRGN	0.902091	1.76e-05
TUBB	0.901313	1.81e-06
NFKBID	0.898789	1.45e-11
ANKLE1	0.898572	3.22e-06
PLEKHG2	0.898551	3.45e-08
CHD1	0.896713	1.22e-06
C16orf59	0.896601	0.000133292
MZT2B	0.895246	0.000121924
TBC1D31	0.895009	4.92e-08
FAM78A	0.894985	1.59e-05
IGFLR1	0.894628	1.48e-07
PIK3CD	0.893973	2.24e-08
PPP1R16B	0.893196	9.52e-05
PLXND1	0.89282	5.78e-09
RFTN1	0.891868	7.87e-07
STXBP2	0.891666	2.14e-09
IL17RE	0.891366	2e-06
NINJ2	0.890364	1.26e-08
ABCA7	0.889276	9.4e-10
IL12RB1	0.886883	9.14e-08
GINS2	0.886783	0.0002689
BATF3	0.886743	7.31e-06
CEP70	0.886283	7.53e-05
PKN1	0.885206	8.71e-08
DNA2	0.884975	0.000218755
NSD2	0.884644	6.04e-06
TMEM110-MUSTN1	0.883834	2.9e-07
CFAP46	0.881202	0.00504353
PDLIM2	0.880662	2.27e-10
HRASLS2	0.880563	0.000107537
SNPH	0.880176	4.08e-07
CXorf57	0.879284	0.00227857
GPR150	0.878257	6.23e-06
FLJ37453	0.877906	1.11e-07
CHMP7	0.877556	3.64e-15
SAPCD2	0.877148	2.73e-05
STK26	0.876868	4.91e-05
LBR	0.87629	6.66e-07
GAB3	0.876195	4.67e-08
CARD11	0.875756	1.8e-05
TMEM229B	0.87518	1.07e-11
R3HDM1	0.874789	2.58e-09
PET100	0.874241	2.41e-06
RFLNB	0.873246	0.000286397
MXD1	0.872929	2.1e-06
SLC35F3	0.871801	0.0187496
NUP210	0.871631	5.37e-09
PHF19	0.871328	3.9e-09
TRPV2	0.871149	4.51e-10
TMEM132E	0.871111	0.000168559
GLRX	0.870874	1.5e-08
KLC2	0.870595	1.74e-09
C7orf61	0.869992	1.87e-05
CARD16	0.869846	1.4e-06
C12orf75	0.868668	8.66e-06
GAPT	0.868614	0.000197109
TMEM169	0.86715	1.59e-05
BCL2A1	0.865937	0.00429106
KCTD17	0.865732	1.7e-07
VAMP1	0.864674	2.65e-08
R3HDM4	0.861561	2.01e-12
IRF4	0.861194	0.00730287
ZNF439	0.860962	0.000644833
RAB42	0.860204	0.00303958
ALDH1A2	0.859121	0.0495727
DSCC1	0.859	7.06e-05
SLC1A4	0.857233	2.49e-07
ATP23	0.856038	7.5e-07
KNSTRN	0.855635	7.68e-06
HSD17B11	0.855049	6.2e-08
ZEB1	0.854937	0.000218443
ZNF831	0.85431	0.00232184
STK11IP	0.854259	2.92e-09
SNHG25	0.853624	0.000488747
MAPRE2	0.853477	6.95e-05
FBXO41	0.852045	1.13e-08
CMTM7	0.851399	1.2e-08
CFL1	0.848504	5.28e-10
HRH2	0.848404	0.0117262
HCG14	0.847669	3.96e-05
SIPA1	0.847369	8.07e-10
RECQL4	0.847021	7.2e-05
TOGARAM2	0.846295	0.000292013
CARHSP1	0.846037	1.47e-06
PPM1N	0.845932	7.24e-05
PGP	0.844383	1.37e-06
KLHL17	0.844179	3.98e-07
HN1	0.842579	3.81e-06
ARHGAP25	0.842296	1.48e-10
GS1-24F4.2	0.841124	0.00335936
RNF125	0.841029	1.8e-05
ST8SIA4	0.840893	4.67e-08
ZNF367	0.839886	0.000183442
MSL3	0.83979	1.19e-10
SIVA1	0.839545	3.57e-06
GDF11	0.83926	2.28e-07
ZNRF1	0.838851	9.92e-06
LIMS2	0.83882	0.000363863
ZNF444	0.838734	2.93e-08
STK17B	0.838568	2.99e-06
SAP25	0.837494	6.64e-06
CENPH	0.836601	1.14e-05
TRAPPC1	0.83485	1.86e-08
SH3BGRL3	0.834292	6.86e-10
PARPBP	0.832984	6.69e-05
HOXB3	0.831904	4.98e-05
EXTL1	0.830912	0.000233533
RHEBL1	0.829908	2.08e-07
PRAF2	0.829753	6.48e-08
PIP4K2A	0.828956	8.81e-11
EMC9	0.828281	1.1e-05
TNRC6C	0.828023	1.51e-07
DIAPH3	0.828011	0.000952684
SLC8B1	0.827906	4.11e-10
CCDC18	0.82766	2.44e-05
GRK2	0.827438	6.61e-11
FCRL3	0.827287	0.0257027
CLEC10A	0.82639	0.00802956
CNKSR2	0.825441	0.0335164
STRIP2	0.825159	1.62e-06
LINC01588	0.824734	0.00216285
VOPP1	0.824151	1.13e-09
IFI16	0.823178	2.68e-05
CCDC171	0.821883	0.00480836
PGM2L1	0.821832	2.19e-05
RNASEH2A	0.821702	9.56e-06
PLCB2	0.821267	2.68e-05
CCDC107	0.820835	3.57e-08
B9D2	0.820471	4.21e-07
TMPRSS9	0.820418	2.1e-06
ATXN7L1	0.819836	3.07e-07
RNASEH2C	0.818728	2.51e-06
STIL	0.818241	0.00012942
LST1	0.818017	6.61e-06
LINC01089	0.817755	2.76e-07
SIDT1	0.817301	1.72e-05
AIM1	0.817287	8.87e-07
RFX2	0.816839	6.61e-06
DRAXIN	0.815739	2.47e-06
SCAI	0.814647	2.44e-06
DLGAP3	0.813756	3.78e-05
RNU4ATAC	0.812116	0.000664372
CYTH4	0.811718	2.84e-08
FBXO5	0.811343	0.00097483
CARNS1	0.810538	1.48e-07
RAB15	0.809615	8.07e-06
OIP5	0.80857	0.000776651
EPHX2	0.807499	5.01e-06
IFT172	0.807175	0.00123986
DPF1	0.806631	0.000275036
AIP	0.80522	3.29e-09
KCNA2	0.80469	0.00262
LYPD3	0.803046	0.00567328
CKLF	0.802458	5.82e-07
PHF7	0.801062	8.89e-07
HIST1H1C	0.800861	0.00127905
HDAC10	0.800515	5.13e-07
SNHG3	0.80014	6.66e-07
BRCA2	0.799785	8.78e-06
GLCCI1	0.799612	0.000577101
PLGLB1	0.798738	0.000104582
CHAF1A	0.798494	1.69e-05
PPP1R35	0.798329	1.51e-07
ANAPC15	0.797795	2.57e-08
C9orf16	0.79764	7.43e-06
ETV2	0.79697	2.75e-05
HIVEP3	0.796736	9.56e-05
NANOS3	0.79501	0.00811163
DBF4	0.794529	4.83e-06
FKBP5	0.793651	0.00155887
GAPDH	0.793239	7.97e-06
CLEC11A	0.793204	0.000420967
CDC25B	0.792695	8.66e-07
ERAP2	0.791703	0.00959785
TMEM191B	0.791266	0.0179673
NLRP1	0.788524	1.61e-06
C11orf80	0.788427	3.77e-07
UGP2	0.787888	6.79e-08
PFN1	0.787887	5.42e-08
CDK2AP2	0.787225	7.3e-08
ADAM22	0.786625	0.000183311
GSDMB	0.78496	5.08e-07
LINC01431	0.784801	1.6e-07
LINC01003	0.784509	2.22e-06
ZWINT	0.784296	0.000112235
MGC12916	0.782774	0.00609354
FANCA	0.782092	1.68e-05
POLE	0.781223	1.93e-06
CENPK	0.780468	0.00294967
RTP4	0.778872	0.000313677
TRIM38	0.778772	2.25e-07
OXNAD1	0.778397	8.26e-13
FCN1	0.776138	0.00597116
DDX11	0.775524	3.43e-05
PIGZ	0.775521	0.000783688
CDC7	0.774734	2.1e-05
ZHX1-C8orf76	0.773549	1.82e-05
C6orf226	0.772194	6.23e-07
ADGRF3	0.772051	4.31e-06
SLC7A5	0.771116	3.46e-05
CENPI	0.769239	0.000202405
PSMB10	0.769204	8.06e-08
TWF2	0.768953	1.42e-09
FCHSD1	0.768879	6.84e-09
ARHGEF7	0.768752	5.91e-08
ZNF491	0.767846	0.000169868
DOCK11	0.767717	9.56e-05
MAPKAPK3	0.767378	1.94e-08
HINT2	0.767006	1.26e-05
NINL	0.76697	0.00244996
CSK	0.766409	5.44e-13
TBC1D19	0.763218	9.14e-06
AGMAT	0.7632	0.0018139
RASL10B	0.762097	0.00578659
EXOC3L4	0.761803	0.0183891
BCL2L12	0.759412	4.47e-07
STAG3	0.757704	0.000147484
PCNA	0.75638	4.22e-05
GALK1	0.755655	2.34e-06
CLNK	0.75494	0.000437403
DNMT3B	0.754914	0.000549268
APLP1	0.754827	0.0260003
MCM5	0.754755	9.09e-07
HAUS1	0.754503	2.03e-06
SSNA1	0.752232	3.33e-06
FABP3	0.751224	0.0068598
MYOZ3	0.751206	0.00345729
CLECL1	0.750475	0.00473106
LGALS9	0.750241	0.00121104
CD200	0.749407	0.000427924
FANCD2	0.74908	3.03e-06
ATP6AP1L	0.74882	0.000331533
USP44	0.748582	0.0121281
APOC1	0.748309	0.0159311
MAD2L1	0.748291	0.00121648
TKT	0.746868	4.01e-07
C4orf48	0.746439	0.00779057
DDIAS	0.746186	0.000764842
STEAP1B	0.745625	0.00414574
UXT	0.745117	4.88e-08
MCPH1	0.743588	4.53e-08
PRMT7	0.742817	6.54e-07
KCNRG	0.742611	1.44e-05
TMPO	0.742467	0.000148905
TNFRSF8	0.741377	0.000207596
AIM2	0.741364	0.0390839
KLHDC7B	0.740752	0.0358761
MORN4	0.740643	0.0155419
SSBP2	0.738694	0.000502327
SVBP	0.738015	3.09e-07
CCDC71L	0.737388	1.25e-07
ZBTB18	0.737179	0.00131382
SYNE3	0.736324	1.19e-05
CYBA	0.736219	9.5e-06
APOM	0.735943	2.63e-06
TSPAN5	0.735367	4.93e-07
EAF2	0.735261	6.58e-09
C9orf24	0.735019	0.0121048
UBALD2	0.734745	7.91e-06
RAD51AP1	0.734038	0.00479515
OR7E14P	0.732531	0.0091252
PIN1	0.731304	1.6e-07
KBTBD8	0.729363	7.72e-05
PSMB9	0.729238	1.33e-05
IKBKE	0.72858	3.6e-10
ARRB2	0.728556	6.18e-09
MTF2	0.728307	1.63e-05
SPOCK2	0.727741	1.34e-05
LINC00239	0.727637	0.00097337
HMGN2	0.727004	2.33e-05
LZTFL1	0.726355	0.000154001
EME1	0.723891	0.000381217
ST6GAL1	0.723784	2.22e-05
CCDC150	0.723591	0.00345729
CD84	0.723239	3.78e-05
TCF19	0.72323	5.3e-06
PRF1	0.72275	0.000157253
ATP10A	0.722412	9.12e-06
RNF113A	0.722135	2.94e-09
TEX22	0.721797	2.23e-06
HIST1H2BG	0.721679	0.00819284
SNHG19	0.721589	0.000911671
ATAD5	0.721073	4.69e-05
POLE2	0.721069	5.71e-05
GRK5	0.720483	7.11e-06
DUT	0.719849	1.36e-06
VRK1	0.719587	1.19e-06
OTOA	0.719575	0.00231306
PLCB4	0.719234	0.0179651
LETM2	0.719144	8.18e-07
LEPROTL1	0.718627	7.37e-15
NMT2	0.715977	4.13e-06
CACNB1	0.714772	9.34e-07
GAL3ST4	0.714175	0.000283463
C11orf98	0.714066	8.14e-09
GIMAP1	0.713639	1.38e-05
ACAT2	0.713463	1.43e-06
NGLY1	0.711852	6.16e-10
HENMT1	0.711762	1.7e-05
ZNRD1	0.711459	3.99e-07
SFI1	0.711443	3.3e-11
LRRC45	0.711098	1.46e-05
NOSIP	0.710768	8.4e-06
SAP30	0.710743	0.000192685
BDH1	0.710706	0.000116956
FAM216A	0.7106	3.65e-05
ZNF107	0.710378	0.000550055
LINC02166	0.710258	9.15e-05
APBB1	0.710111	0.000466479
CDCA7	0.709895	0.00391837
TDP1	0.709476	5.73e-08
SPATA2L	0.70912	1.62e-06
LINC01534	0.708465	1.28e-07
CHAF1B	0.70845	2.12e-05
P2RY14	0.70818	0.00470245
CXCL12	0.708152	0.0394999
KCNK13	0.707065	0.047847
PKN3	0.706886	8.52e-07
ZDHHC12	0.706436	4.63e-06
WIPF1	0.705278	1.2e-06
CENPO	0.704837	1.93e-05
SSC5D	0.702599	0.00337506
ACTA1	0.702512	0.0018626
CNTRL	0.701036	0.000192781
RACGAP1	0.700965	0.000405038
CFAP45	0.700166	0.0357156
TRAIP	0.699734	3.37e-05
PIK3C2B	0.699048	5.1e-05
VGF	0.698834	0.0411918
SLFN12L	0.698377	0.000173602
TCF3	0.69792	3.58e-07
SNORD104	0.696865	0.00170947
B3GALT4	0.696777	8.47e-10
FAM111A	0.695577	2.32e-08
NCAPD2	0.694666	3.16e-05
CHAC2	0.694513	0.000103087
ODF2	0.694353	6.4e-08
CACNB3	0.693597	0.000117201
SLCO4A1	0.693292	0.00200894
FAM109B	0.692258	0.000172434
SAMD3	0.690784	0.00449747
BCL2L15	0.690629	7.65e-06
LYL1	0.689841	4.32e-05
INTS6L	0.689712	0.000215422
BTG1	0.689344	0.000373073
BCL2L14	0.688813	0.036276
CAPN5	0.688465	6.52e-06
RSPH1	0.686711	0.00158261
TUBA4A	0.686664	0.000931027
LINC02076	0.686448	0.0075513
ITPR2	0.686397	0.00033886
NCAPG2	0.686256	0.000973265
KIF24	0.685054	0.000188758
ATP8A1	0.684977	0.000204597
THOC6	0.684518	1.88e-06
ZNF69	0.684365	0.00257234
RHOG	0.683962	6.76e-10
LRRC36	0.68287	0.00381023
SH3KBP1	0.682718	3.58e-07
ARPC1B	0.682688	2.32e-09
SNORD14E	0.682569	0.00224066
FIRRE	0.682558	0.0266376
GUSBP11	0.682464	3.46e-07
ATAD2	0.680296	0.000453138
GIMAP6	0.680283	2.33e-05
MPHOSPH9	0.679751	0.000825807
ABCD2	0.679666	0.0100133
CCDC28B	0.67916	0.00114718
HACD1	0.678337	0.00263621
TOP1MT	0.677996	9.88e-06
CROCC	0.677693	3.93e-06
ACADS	0.677662	1.5e-06
RALY	0.676975	4.06e-08
RAB8B	0.676338	8.69e-07
C1QTNF3	0.676246	1.7e-05
UBASH3B	0.675891	0.00459891
ADAMTS10	0.675474	0.00134344
ASB9	0.675469	0.0108621
GNGT2	0.675176	9.75e-06
RPA3	0.674329	7.46e-07
KIAA1551	0.67412	0.00019724
KCTD20	0.673847	1.97e-05
DOCK10	0.673712	0.00620488
LY6G5C	0.673684	5.35e-07
CTC1	0.673305	3.48e-09
PITPNM1	0.673026	2.92e-09
GIPR	0.672559	0.00311486
CRYBB3	0.671929	0.0214348
NARF	0.671705	1.17e-08
LIME1	0.671035	5.8e-06
CCDC138	0.668419	0.000608094
AP1S2	0.668412	3.53e-09
ANO8	0.667849	0.00108746
LY96	0.667622	0.000125613
JARID2	0.666984	1.62e-05
CERK	0.666729	2.27e-08
LINC01970	0.666643	5.58e-05
GEN1	0.666267	5.59e-06
MAFK	0.665809	0.0128639
SENCR	0.665586	6.76e-06
IL17RA	0.665269	1.02e-07
RAP1GDS1	0.665073	1.55e-07
RNF166	0.664869	6.88e-09
COMMD4	0.664512	1.44e-05
SCARNA9	0.664316	0.0006858
PRSS27	0.664069	8.85e-06
RBM38	0.663433	7.06e-06
SOX4	0.662984	0.000858467
STK10	0.662925	6.86e-10
ANLN	0.662525	0.00930624
ANXA11	0.66219	2.5e-11
THYN1	0.662135	1.94e-07
PSMB8	0.661995	9.31e-08
RUNX3	0.661056	0.00119656
ADPRM	0.660692	2.97e-09
ACTL10	0.660016	0.00607454
SPATA24	0.659331	6.37e-08
FAM173A	0.658634	0.00147927
ALYREF	0.658628	8.61e-05
RPIA	0.658584	3.27e-06
WRAP53	0.657312	3.18e-06
TMC6	0.657281	1.04e-06
SLC24A4	0.657	0.000669089
CEP152	0.656444	0.000342177
BORA	0.656288	0.0028349
SNORD99	0.655821	0.000847795
NHLH1	0.655318	0.0018593
DTYMK	0.655171	0.000102088
SAYSD1	0.654662	7.44e-08
H2AFV	0.65444	5.25e-07
PPM1K	0.654096	5.82e-07
CDV3	0.653327	1.23e-06
ITPRIPL1	0.652951	0.000444743
GSDMA	0.6526	0.0439438
LINC00852	0.652591	1.04e-05
DRAP1	0.65118	3.41e-06
TTLL13P	0.650714	7.23e-05
FAAH	0.650685	0.000451606
GNG4	0.650373	0.0470057
GCHFR	0.650201	0.00181645
VAMP5	0.650158	0.00089958
STX10	0.650038	2.09e-07
WDR34	0.650003	0.000338682
LYST	0.649175	0.00184373
BRMS1	0.648346	2.64e-06
CHFR	0.648066	4.94e-07
ZNF22	0.647942	9.38e-05
DPF3	0.647768	0.000478942
LRRC39	0.647733	8.53e-05
LRRC20	0.647673	3.78e-05
SHKBP1	0.646593	3.37e-10
FAM159A	0.646311	0.0176095
SAMD9	0.646156	0.000602264
RPLP2	0.645978	0.000147192
BAX	0.645781	5.24e-06
DPY19L2P2	0.64399	0.000780943
CCDC141	0.643183	0.0186224
LINC00324	0.643122	2.21e-06
EBP	0.643004	4.3e-05
NOP10	0.642971	6.76e-06
ZNF688	0.642624	4.09e-06
MT1F	0.642623	0.000607817
SLC2A6	0.642515	0.00318073
APOBEC3C	0.642168	0.00109934
ETHE1	0.64175	1.02e-05
STK17A	0.641412	1.15e-08
PCYT2	0.640991	2.82e-06
CARD8	0.639774	2.22e-06
TMEM206	0.638894	9.35e-07
LIG4	0.638599	0.000943623
MIEN1	0.638131	4.87e-06
GOLGA8B	0.637777	3.37e-05
PRC1	0.637553	0.00169346
SYCE2	0.636792	3.24e-05
FBXW4P1	0.635927	0.000619483
TIMM17B	0.635729	4.23e-06
CENPL	0.635494	2.4e-05
SERF2	0.63545	2.13e-05
ACTB	0.635398	2.5e-11
TEPSIN	0.635377	5.22e-10
ELOVL5	0.635255	8.65e-05
GPR55	0.634636	0.000316629
CEP19	0.634434	8.11e-05
ST3GAL1	0.634358	0.000869005
GLIPR2	0.634339	6.71e-07
ARPC3	0.633979	1.73e-09
PPP2R3B	0.633803	0.00237154
CTPS1	0.633743	2.7e-05
ARPC4	0.633118	7.61e-07
ANXA6	0.632457	7.81e-07
SMKR1	0.631753	0.0291221
TMEM143	0.631663	2.56e-08
BID	0.631278	3.23e-06
CIB1	0.63038	7.63e-06
SBF1	0.630182	8.6e-06
GOLGA2P5	0.629899	6.9e-05
ST3GAL5	0.629459	4.09e-05
TMEM256	0.629398	4.92e-05
GIMAP7	0.628973	0.00708177
LSM4	0.62872	5.32e-05
CTXN1	0.627457	0.047049
OCIAD2	0.627274	1.47e-06
STK38	0.627162	3.24e-10
SDHAF2	0.62663	9.21e-06
FHIT	0.626606	0.000491517
MSS51	0.626558	2.43e-05
EEF1B2	0.625687	3.88e-07
HPD	0.625285	0.0094325
RANBP1	0.625133	1.34e-05
DNMBP	0.624694	0.000180611
SERGEF	0.624408	3.83e-06
TMA7	0.624333	4.96e-06
CHRNA10	0.624196	3.32e-06
MSL2	0.624194	2.41e-05
CELF2	0.624142	0.000713042
TFPT	0.624007	0.000105416
STMN3	0.622054	0.000121896
MYBL1	0.621717	0.000204152
DYNLL1	0.620729	3.13e-05
HADH	0.620069	3.93e-06
RIN3	0.619785	7.96e-08
BLOC1S1	0.619463	0.000606755
SIRT7	0.61905	1.83e-09
CCM2	0.618004	3.87e-07
RABAC1	0.616639	4.64e-05
SLC17A9	0.616591	0.000742546
TREML1	0.616115	0.0220666
PXYLP1	0.615897	0.0118288
OXLD1	0.614605	3.9e-06
EXOSC9	0.614313	2.4e-08
ABCC1	0.613883	0.000281903
TRIM59	0.613411	0.000433744
ZNF695	0.613395	0.0404629
UBL5	0.612619	8.23e-06
NEMP2	0.612159	1.48e-07
RPL18A	0.612057	0.000307605
ZSCAN2	0.611965	4.73e-06
UBE2J1	0.611347	1.51e-05
PHGDH	0.611309	0.0104279
GPR61	0.610925	0.00013034
LAGE3	0.610877	0.00308591
CHTF18	0.610618	0.000166462
CSRP1	0.610452	0.0197032
CABP7	0.610416	0.000135134
UBXN10	0.610384	0.0363915
RGS19	0.609811	9.76e-09
C17orf62	0.608362	6.76e-10
LRRC8D	0.607608	1.83e-05
CD180	0.607465	0.00930624
INPP5K	0.607267	8.7e-10
DCP2	0.606915	2.07e-05
USF1	0.606526	3.3e-07
RFC4	0.606433	1.21e-05
IQGAP3	0.606041	0.0126797
ECT2	0.605918	0.0115594
FANCG	0.605904	2.75e-06
TUBB4B	0.605865	0.000309053
TAF10	0.605262	8.52e-07
CXCR3	0.605082	0.0234668
SQRDL	0.604914	0.000326323
TP53	0.604447	2.19e-05
LRRC34	0.604169	0.00211818
FOLR2	0.603743	0.00263264
RPL21P28	0.603558	0.0085648
GPANK1	0.603479	1.13e-05
RAD51D	0.603242	1.5e-07
TCF12	0.603242	0.00174429
TNFAIP8L1	0.60292	1.11e-07
NDST2	0.602789	2.22e-06
MOB1B	0.602599	0.00163803
MPND	0.602386	9.97e-06
ANPEP	0.601987	0.0051113
SEC14L2	0.601646	0.00523878
ATP5O	0.600778	0.000249118
PSMB3	0.600098	0.000153556
MTHFD2L	0.599678	1.97e-06
NUP50	0.599556	1.16e-07
NDUFA3	0.599365	0.00156427
RBM33	0.599331	4.64e-06
BORCS6	0.59883	2.95e-06
IRAK4	0.598151	5.08e-09
LINC01481	0.598096	5.49e-06
ACSL6	0.598085	0.00424403
GS1-124K5.4	0.598073	0.000178158
ELMO1	0.597817	0.00010542
RNASE1	0.596822	0.00704437
GALNT6	0.59619	0.00247539
C1orf162	0.596013	0.000499031
KLHL3	0.595614	0.00100638
TATDN2	0.595281	4.9e-10
NDUFB1	0.594708	0.000212261
BRICD5	0.594479	1.3e-05
CCNE2	0.594387	0.0173655
TRPT1	0.594336	1.28e-07
MRPL54	0.593994	0.000412845
ATP5L	0.593766	5.82e-08
TESMIN	0.593367	0.000693059
RUFY3	0.593244	0.000930756
CBL	0.592865	0.00893077
MKNK1	0.592813	1.71e-07
MAP4K2	0.592372	1.49e-11
SNRNP25	0.59237	4.64e-05
H2AFY	0.591382	3.63e-06
PRADC1	0.590259	0.000478212
ATP5E	0.590199	0.000128271
HMGB1	0.59016	4.48e-05
PEMT	0.589671	0.0446898
TVP23A	0.589091	0.0100123
PRIM1	0.587752	4.9e-05
DCAF15	0.587638	4.36e-09
LSM5	0.587581	5.32e-06
SP110	0.587559	1.43e-08
NUTM2B	0.587516	0.0076012
TRMT2B	0.58718	6.38e-07
CCDC85B	0.586631	0.0115769
CSNK2B	0.586397	0.000183092
RUSC1	0.58631	7.7e-05
ERCC5	0.586038	1.17e-08
NCAPH2	0.585564	1.05e-05
MBNL3	0.585554	0.000583809
ZNF85	0.585438	0.00194335
USHBP1	-0.585102	0.00104607
PTPN12	-0.585518	0.000768646
ZNF610	-0.585651	0.0341144
TWF1	-0.585908	0.00247137
MBLAC2	-0.58591	0.00332452
DPCD	-0.586116	2.05e-05
DCLRE1A	-0.586244	0.000402946
TMEM182	-0.586312	0.000862656
NBPF25P	-0.586393	0.00894904
PTPRK	-0.586677	0.000328337
SH3YL1	-0.58679	0.000683207
CHPT1	-0.58713	0.000665507
DEPDC7	-0.587232	0.0228939
RYK	-0.587372	1.44e-06
PTAFR	-0.587742	0.0105986
FOXRED2	-0.587883	9.17e-05
LOXL1	-0.58822	0.00124532
ROBO4	-0.588517	0.000165977
PRKCDBP	-0.588558	0.00549312
NBL1	-0.588574	0.0372372
ARHGAP35	-0.588607	1.53e-06
PLXNB1	-0.588897	7.75e-05
S100A5	-0.589093	0.0443595
SPTLC3	-0.589143	0.0253462
ZNF517	-0.589999	1.6e-06
MEF2A	-0.590032	0.0219676
FADS3	-0.590199	0.0157838
MINDY4	-0.591264	0.00055362
PTPRM	-0.591514	0.00505028
ANO10	-0.5918	1.84e-07
CHSY1	-0.591816	6.88e-05
FLNA	-0.592255	7.91e-05
GCSH	-0.592399	0.00057318
LINC00665	-0.592514	1.07e-06
PIP4K2C	-0.592558	5.13e-05
TRAF4	-0.592819	4.02e-05
REV1	-0.592879	0.0034884
COL27A1	-0.592983	0.00905608
CD59	-0.59321	6.55e-05
FOXN1	-0.593425	0.0114384
BOD1	-0.593619	3.32e-11
C10orf35	-0.59377	1.26e-05
HSPA1A	-0.593891	0.00109732
WFS1	-0.594002	0.00141843
TSPYL1	-0.594094	4.77e-05
SPEF2	-0.594263	0.000393312
SLC25A30	-0.594483	0.000666318
HOMER1	-0.594663	0.00336523
SORT1	-0.594733	0.00313665
ZC3H7B	-0.594909	0.000717154
KIF1C	-0.595352	8.43e-06
PIP5KL1	-0.596154	0.0161247
PKP4	-0.596308	9.12e-07
KTN1	-0.596754	6.72e-05
CTSB	-0.596836	0.000448009
ZNF555	-0.596904	9.53e-05
GAS8	-0.596947	4.79e-06
LMCD1	-0.597033	0.00189558
TRAF3IP1	-0.597117	4.6e-05
GOLGA4	-0.597353	0.00336624
PTPN3	-0.597763	0.00130485
PPP2R3A	-0.598064	8.95e-05
RHBDL2	-0.598717	0.000902078
SAMD8	-0.598829	7.83e-05
SBDS	-0.598965	4.06e-05
RASIP1	-0.599008	0.0121231
KBTBD7	-0.599153	3.59e-05
DENND5A	-0.599258	0.00147915
ZNF502	-0.599761	0.00087461
TLR4	-0.600284	0.00914292
FAM213A	-0.600313	0.000244717
ITPKA	-0.601385	0.0327412
PARD6G	-0.601606	0.000593647
RAMP2	-0.601622	0.0141117
CTF1	-0.603397	6.39e-05
FAN1	-0.603503	0.00161288
SKIL	-0.603528	0.000233761
BRMS1L	-0.603624	4.92e-05
TVP23B	-0.603649	0.00430974
FLCN	-0.60385	1.98e-05
RNF130	-0.604239	9.42e-07
EPB41L3	-0.604336	0.00918903
EPB41L2	-0.60449	0.00285887
BATF2	-0.604928	0.0440986
SIK2	-0.605501	1.4e-05
HSPA12B	-0.605889	0.000877242
TMEM131	-0.606179	2.11e-05
DSTYK	-0.606224	7.17e-05
ADRA2B	-0.606361	0.000963102
NFIB	-0.606507	0.0177457
GPAT3	-0.606586	0.0185337
TACR2	-0.607175	0.0234188
GMDS	-0.607253	0.00313801
SHF	-0.607342	0.0223562
KIAA1107	-0.60744	0.00498646
EVA1C	-0.607637	0.0183773
IGSF9B	-0.609044	0.025205
SIRPA	-0.609237	0.0114009
HLCS	-0.609308	3.95e-07
WDFY1	-0.609466	4.18e-05
CHST14	-0.609516	1.05e-08
PRKAB2	-0.609616	2.52e-05
CABP1	-0.609624	0.0493021
C8orf37	-0.60975	0.0046917
PPARD	-0.609813	3.66e-05
PAK4	-0.61005	1.17e-09
UNC93B1	-0.610242	0.00076452
LINC00271	-0.610545	0.00692418
PPP1R3D	-0.610704	0.000130195
ADGRL4	-0.610957	0.000347182
JAM3	-0.610977	0.0284429
TTC36	-0.611007	0.0019042
ST6GALNAC3	-0.61107	0.0035993
TIGD4	-0.611354	0.0168632
ANKRD65	-0.612182	0.0113977
CENPBD1	-0.612515	0.0310989
CARM1	-0.612576	0.00166946
CDKN1A	-0.612865	0.00472865
ZBTB12	-0.613236	0.00232794
MPP2	-0.613343	0.0495145
UPP1	-0.613729	0.00912122
FKBP7	-0.613984	0.000160432
EXT1	-0.614182	8.08e-07
TEX9	-0.61447	0.000594404
ZNF630	-0.614675	0.000701359
RAI1	-0.614712	0.0076012
RAB34	-0.614753	4.81e-06
FOXK1	-0.614927	7.68e-05
CAV2	-0.615214	0.00458153
CXCL16	-0.615347	0.000248795
NEK6	-0.615777	0.000381563
ARHGAP10	-0.615802	0.000276912
FSTL3	-0.616897	0.0061891
TMEM64	-0.617469	8.56e-05
TMED7	-0.617519	0.000104277
LZTS2	-0.617954	3.29e-09
NUDT14	-0.618114	0.00113748
SLC35G1	-0.618633	0.00912083
PJA1	-0.618919	5.54e-05
ARL1	-0.619134	4.3e-07
CHST15	-0.619383	0.000186152
FAM234B	-0.61939	0.00023125
TBC1D5	-0.61941	1.57e-05
PDE2A	-0.619569	0.00602937
NKIRAS1	-0.619636	6.26e-07
FUCA1	-0.62018	0.00014862
PHOSPHO1	-0.62021	0.0107867
SDR42E1	-0.620239	0.00034113
CDRT4	-0.620471	0.00862225
LARGE2	-0.620506	0.0357884
MYCL	-0.6206	0.0231758
ZNF793	-0.621151	0.000217294
TMEM99	-0.621163	1.1e-05
SLC45A3	-0.621258	0.0230412
HGSNAT	-0.621396	1.68e-05
ADCY3	-0.621508	0.000675384
SMURF1	-0.621617	7.16e-05
TMEM184C	-0.621719	0.000106041
CYB5RL	-0.621786	0.000837096
DNAJC10	-0.621817	0.000206667
KDELC1	-0.622057	2.9e-06
HIVEP1	-0.622069	0.00918199
AK7	-0.622131	0.022347
AIFM3	-0.622599	0.0251067
SOWAHC	-0.622708	0.00024699
KCTD11	-0.622763	2.98e-06
TMEM41A	-0.622991	7.46e-10
A2M	-0.624039	0.000236021
C1R	-0.624214	0.0227912
ETNK2	-0.624969	0.00756589
BBS12	-0.625046	0.000582123
NOL3	-0.62543	0.00585527
KCNIP4	-0.625817	0.000174173
POMT2	-0.626043	1.62e-05
NQO1	-0.6264	0.00475543
RCN3	-0.62691	0.00846645
PKD2	-0.627612	0.00523494
FAM13A	-0.627712	0.002759
DDO	-0.627807	0.00804268
NT5DC1	-0.627849	6.44e-06
CPEB2	-0.627954	0.00305907
PALLD	-0.627963	0.0127093
JMY	-0.628257	3.67e-05
MS4A14	-0.628423	0.0156779
EVA1A	-0.628704	0.016369
BBX	-0.628879	0.00237173
TMEM173	-0.629122	0.000268235
CFAP100	-0.629291	0.00737899
NOMO1	-0.629307	9.27e-07
ZNF561	-0.629332	9.2e-06
VWF	-0.62937	0.000258807
SLC1A1	-0.629864	0.0189423
CRIP2	-0.62999	0.0218633
SPRYD3	-0.630076	1.99e-07
PANK1	-0.630618	0.000182774
FAM26E	-0.630989	0.0120355
TTC30A	-0.631207	1.78e-06
NUDT12	-0.631333	4.81e-06
MIGA1	-0.631518	1.04e-05
DRC3	-0.632167	1.57e-05
GOLGB1	-0.632655	2.23e-07
CDNF	-0.632865	0.000118424
SUSD2	-0.632952	0.015053
ETV5	-0.632968	0.00145367
CLUL1	-0.632977	0.0430822
TM9SF4	-0.633278	2.52e-07
TOMM34	-0.633473	2.18e-06
MAPK13	-0.633635	0.00119693
RTN1	-0.633658	0.021625
NCALD	-0.633714	0.0259403
TBC1D9	-0.633756	0.00755916
PLOD2	-0.633888	0.00521417
TG	-0.634096	0.00801597
ZNF33B	-0.634348	3.58e-05
MESP1	-0.634521	0.0114444
ADSSL1	-0.634607	0.0217709
FAM46B	-0.634822	0.0173417
TPTEP1	-0.635263	0.0263825
INPP5F	-0.635878	0.000193408
KCNE4	-0.635972	0.0411918
TBC1D32	-0.636238	0.00287269
EEF2K	-0.636444	0.000960213
TMEM184B	-0.636512	1.3e-06
C16orf58	-0.637407	0.0139137
ABL1	-0.637929	0.000171697
IFIT2	-0.638069	0.0085216
IFITM3	-0.638945	0.011906
UTRN	-0.63906	0.0112314
HHIPL1	-0.6391	0.0123838
HOMER2	-0.639521	0.00454188
CX3CL1	-0.639535	0.00075698
TRIB1	-0.639563	0.00154072
VRK2	-0.639648	0.00123748
F8	-0.640137	0.00135331
METAP1D	-0.640518	2.77e-09
TTC22	-0.641565	7.43e-05
CSF3R	-0.641659	0.00470245
FAM219B	-0.642216	0.000944444
REEP5	-0.642424	7.22e-09
IL1B	-0.642828	0.044092
MYO15A	-0.642941	0.00954698
OSCP1	-0.643469	4.01e-07
CDC42EP5	-0.643521	0.0455552
IQGAP2	-0.643655	0.00571845
ANKS1A	-0.643947	2.33e-05
USP18	-0.643994	0.0470057
FAM83F	-0.644256	0.0100719
EFNA1	-0.644684	0.000367402
USP28	-0.645132	2.55e-05
YBX3	-0.645414	7.73e-08
STAB1	-0.645418	0.013414
PLPPR2	-0.64572	0.000105774
DVL3	-0.645792	2.54e-08
CHP1	-0.646032	6.71e-07
C12orf56	-0.646059	0.0269054
ADCY4	-0.646067	0.000684832
LDB2	-0.646562	0.00587717
ANKRD42	-0.646567	1.22e-05
CRYZ	-0.647118	0.0031544
DUSP3	-0.647298	2.86e-07
FAM57A	-0.647619	6.17e-05
FAM135A	-0.648033	0.000209202
CCDC50	-0.648284	7.49e-06
ILK	-0.648583	0.0332907
PCBP4	-0.648812	0.000457427
NELL2	-0.649399	0.0463388
PXN	-0.649531	1.71e-06
SEMA4A	-0.649815	0.0303696
RHOQ	-0.65031	2.21e-05
TBC1D16	-0.650594	3.52e-05
ZNF25	-0.650709	2.78e-05
ULK2	-0.650813	2.08e-05
PRICKLE3	-0.651894	5.99e-05
NCOA2	-0.653741	0.00287764
VANGL2	-0.654512	0.000117635
FBXO36	-0.654754	0.000147246
SCAMP1	-0.654772	8.71e-06
HAGLR	-0.655042	0.00484243
SHTN1	-0.655317	0.00104277
LINC00607	-0.655349	0.0349106
AKAP1	-0.655574	8.85e-06
SPR	-0.655576	0.00886073
BTBD3	-0.655648	8.75e-05
ARVCF	-0.656375	5.62e-05
SAT1	-0.656541	8.25e-05
TNS3	-0.657317	0.010457
INTS3	-0.657608	0.00471477
CNN3	-0.657684	7.33e-05
EMC1	-0.658801	7.01e-09
TAB3	-0.658972	5.16e-05
VWA5B2	-0.659159	0.00435263
ACVR1B	-0.659665	4.48e-05
EPHA1	-0.659853	0.00727088
SGK2	-0.660008	0.0101952
DOCK7	-0.660114	0.000691057
COL12A1	-0.660148	0.0255969
DUSP6	-0.660234	0.00712461
S100A13	-0.660317	0.002562
KLHL5	-0.660366	0.000562545
ANXA9	-0.660692	0.00953845
GPR107	-0.660715	3.2e-08
MEGF8	-0.660994	8.18e-09
PELI3	-0.661296	1.82e-06
SCOC	-0.66148	1.26e-06
OTUD7A	-0.661504	0.0194818
KDELR3	-0.661861	0.00531638
PFKFB3	-0.662548	0.0214206
POU6F1	-0.662729	0.00110503
MAPK8IP1	-0.663165	0.00708177
INMT	-0.663656	0.0224869
CARMIL1	-0.663861	0.00141275
RGPD8	-0.664019	0.0256156
ZNF573	-0.664065	3.25e-05
ANXA5	-0.664762	1.99e-05
KIAA1161	-0.665162	0.00623855
KCNMB3	-0.665389	2.5e-06
ITFG1	-0.66567	7.2e-05
TBC1D2	-0.665826	0.000448411
DISP1	-0.666487	1.94e-05
PDE4A	-0.66694	0.000688036
CEP126	-0.667005	0.00309728
SLC25A4	-0.667045	2.52e-05
MAFB	-0.667483	0.000171063
IQCG	-0.667792	0.00043156
TUBG2	-0.667938	1.02e-07
PLA2G12A	-0.66819	5.04e-07
TIAM2	-0.668549	0.00311795
CHD7	-0.668641	0.00423464
KDELC2	-0.66886	0.000285033
ARHGAP12	-0.669255	0.000272494
KHDRBS3	-0.669476	0.0114723
KIF16B	-0.669486	0.00280856
F11R	-0.669869	5.54e-05
KCNQ5	-0.670056	0.0289008
KDM4D	-0.670484	4.67e-05
LACC1	-0.67053	0.000519871
IPPK	-0.67053	0.041502
FRMD3	-0.670565	0.0019452
KLHL13	-0.670991	0.0158299
EHBP1	-0.671096	0.00054251
SLC22A18AS	-0.671264	0.00832041
PABPC3	-0.671288	0.0125592
GGCX	-0.671414	4.27e-10
YIPF6	-0.671631	3.95e-09
PAX1	-0.671702	0.0351726
MINK1	-0.672584	6.07e-05
PDLIM7	-0.672828	8.87e-05
CCDC181	-0.673168	0.0495032
RNF169	-0.673229	0.0245429
PPP5D1	-0.673285	0.000362086
ERLIN1	-0.673323	1.34e-09
IDS	-0.673838	0.00015929
HIP1	-0.67393	0.000177362
EVA1B	-0.674315	0.00508079
CLSTN1	-0.674373	4.88e-06
SPARCL1	-0.674602	0.00379981
CYGB	-0.674849	0.010043
MMRN2	-0.674915	0.000236003
ZBED8	-0.675069	8.52e-07
ATP1A1	-0.675108	3.83e-05
TIE1	-0.675199	2.65e-05
ATL1	-0.675363	0.039703
RAB6B	-0.675407	5.54e-05
VAV2	-0.675413	0.000259513
ARID5B	-0.675702	0.0126413
SPTBN4	-0.675804	0.00319047
C3AR1	-0.676538	0.00266188
PEX11A	-0.676717	9.93e-08
ZSCAN9	-0.676754	4.9e-07
SLC2A8	-0.677113	2.54e-06
LINC00894	-0.677161	0.00516963
SLC30A1	-0.677436	0.000279008
MTURN	-0.677562	0.00314119
MB21D2	-0.677811	0.000702398
RARA	-0.67792	1.49e-06
DLGAP4	-0.67803	2.27e-08
APTR	-0.678168	3.24e-06
POLL	-0.678264	5.27e-09
TMEM245	-0.678319	1.8e-05
PLEKHA1	-0.678617	0.000485474
ACTA2	-0.678796	4.36e-05
SUOX	-0.679334	2.75e-06
DEPTOR	-0.679386	0.0019317
PC	-0.679564	3.65e-06
GAS1	-0.67959	0.0300832
RAVER2	-0.67976	1.62e-05
TMIE	-0.679883	0.0358046
GSAP	-0.680284	0.0271902
TEX2	-0.680338	6.38e-06
RNF150	-0.680407	0.01382
ARMCX1	-0.680415	0.0182386
PTPDC1	-0.680625	4.56e-07
LINC00106	-0.680705	0.00675143
ECM1	-0.680899	0.00298804
AIG1	-0.681791	2.68e-07
NHLRC2	-0.681962	1.63e-05
PCCA	-0.682056	1.37e-05
MITF	-0.682326	0.000739525
PPP2CB	-0.682419	2.47e-06
PDE8A	-0.682423	5.53e-05
SPOPL	-0.682483	0.000263611
ATP11A	-0.683146	0.0109325
MANBA	-0.683536	1.74e-08
MPP7	-0.683922	0.0265823
LMAN1	-0.684675	0.000245031
MMP28	-0.684886	0.00807532
TIRAP	-0.685379	5.94e-05
PHLDA2	-0.685528	0.00735705
COPG2	-0.685619	2.64e-06
KIF3B	-0.685784	7.7e-09
PSORS1C1	-0.686275	0.0363782
ABCC4	-0.686282	0.00924202
TP53INP2	-0.686472	4.33e-05
HECTD1	-0.686657	0.000160726
GATAD1	-0.686721	1.63e-05
S100A3	-0.686738	0.0266376
NR1D2	-0.687211	0.000501074
WNK3	-0.68725	0.0103253
MAMDC4	-0.687533	3.75e-05
DNAAF3	-0.687561	0.0378849
FHL1	-0.688682	0.0308391
C5AR1	-0.688801	0.00182993
CPO	-0.689303	0.0101675
GLB1	-0.689543	3.32e-07
BAMBI	-0.689786	0.0439593
ARFIP1	-0.689975	8.04e-05
TMED1	-0.690825	1.59e-05
ZNF658	-0.691215	7.87e-05
LTB4R	-0.69195	0.00314122
OTUD1	-0.692057	0.000103392
SERPING1	-0.692137	0.0337647
CNNM4	-0.692161	9.75e-05
EBF1	-0.69248	0.0394443
RAB11FIP2	-0.692502	0.00203218
PPP2R2B	-0.692612	0.0432126
NMNAT3	-0.692667	4.54e-05
TNRC18	-0.69278	3.61e-07
PRKAR1A	-0.693362	2.86e-06
REEP3	-0.693406	7.08e-05
XPR1	-0.694123	9.45e-06
PREPL	-0.694595	7.87e-05
ZNF442	-0.694765	0.00139839
SLC30A4	-0.694952	7.91e-05
C2orf16	-0.695459	1.75e-05
RHOD	-0.695629	0.000628273
GLCE	-0.695686	1.29e-07
ARHGAP24	-0.696115	0.0120729
AFF4	-0.696164	0.000225978
VASH2	-0.69639	0.00664189
IMPACT	-0.696529	2.47e-05
SERINC1	-0.697037	0.00133238
SLC41A2	-0.697564	0.0138521
AKAP6	-0.697633	0.00192825
THRA	-0.697741	0.000146253
EFCAB13	-0.697773	0.00972843
PRRC2B	-0.697937	0.0042817
SUN1	-0.698094	1.13e-05
LPCAT2	-0.699214	0.0184841
FRS2	-0.699223	3.92e-05
SUMF1	-0.699302	8.25e-09
CAST	-0.699511	2.26e-05
SNCA	-0.699836	0.0400365
GOLM1	-0.699946	0.00075977
PPFIA4	-0.699953	0.00196879
NCSTN	-0.700982	2.11e-05
SGSM1	-0.701215	0.044092
OCRL	-0.70176	7.77e-05
TTC12	-0.701823	7.82e-05
ITGA6	-0.702057	0.00442789
DNAJA4	-0.702202	8.27e-05
SLC12A8	-0.702368	0.0428918
GLIPR1L2	-0.702588	0.000939671
SARM1	-0.702975	0.000680294
TMEM237	-0.703003	8.74e-05
SPTLC1	-0.703291	0.00295163
TNFRSF10B	-0.703833	8.53e-05
PLEKHA5	-0.704603	0.000250876
PGRMC1	-0.704882	4.23e-05
PLVAP	-0.704919	0.000868906
ZNF239	-0.705466	4.36e-05
BHLHB9	-0.705498	0.000178968
EPHB1	-0.705782	0.00382965
MAPK10	-0.706445	0.00272984
ZNF702P	-0.706685	0.0413719
MAP3K13	-0.706823	6.12e-09
TMEM159	-0.706975	2.4e-05
RBMS2	-0.707387	0.000300326
ENPP1	-0.707945	0.0171728
CLCN3	-0.708261	3.83e-05
KCNG1	-0.708593	0.0455119
PEX12	-0.708885	2.78e-05
NUDT16P1	-0.709079	0.00523878
ITPR3	-0.7098	0.0115703
DENND4C	-0.71011	0.00928332
CATSPER2P1	-0.710492	3.29e-07
BEND6	-0.710996	0.00690991
TTYH2	-0.712355	0.000680332
SGK1	-0.712575	0.00543428
USP6	-0.712586	0.00699045
SKIDA1	-0.71276	0.00886972
ANG	-0.712883	0.00871017
B3GNT8	-0.713014	0.0119604
PLD6	-0.713016	0.000334729
PRICKLE4	-0.713481	0.000179612
KCNAB1	-0.714541	0.0105414
ST8SIA1	-0.714937	0.0277506
AHR	-0.715105	0.00529948
FBXO24	-0.71514	2.22e-06
PTPRN2	-0.715432	0.00737008
TET2	-0.715789	0.000182774
HDLBP	-0.715832	1.31e-10
CASC1	-0.716994	0.000204557
GPR34	-0.717289	0.00725604
SPATA6	-0.717455	5.73e-05
IGFBP3	-0.717507	0.000332517
FSCN2	-0.717614	0.00329073
TM4SF18	-0.717725	0.000350467
PLB1	-0.717738	0.000212608
GBE1	-0.718074	2.03e-05
ZNF774	-0.718117	3.28e-06
SYNGR1	-0.718267	0.00210632
SGSH	-0.718549	1.91e-07
DSC2	-0.719209	0.0304079
ALDH2	-0.719299	3.02e-05
KDELR2	-0.719392	3.85e-12
SPRYD7	-0.719605	4.36e-06
LINC00630	-0.719745	0.00144891
TNNI1	-0.719909	0.0123387
APLF	-0.720046	1.36e-09
SPATS2L	-0.720123	0.000265727
FKBP14	-0.720143	6.39e-05
PRDM1	-0.720497	0.0104217
SLC45A1	-0.720837	0.00494957
ROCK2	-0.720867	2.49e-05
ZNF300	-0.720915	0.00605337
SNX9	-0.721799	0.000120002
BMI1	-0.72193	0.000233386
SMAD3	-0.722198	0.000180891
BMP1	-0.722268	2.88e-05
MEX3D	-0.723513	6.02e-05
TMEM192	-0.723556	7.29e-06
NR3C2	-0.724106	0.00153262
PAPSS2	-0.724931	0.010671
[truncated: 1,863 more rows]
