# Supplementary material for: Prognostic and immunological significance of metastasis-associated protein 3 in patients with thymic epithelial tumors
Source: Discov Oncol. 2024 Jun 9;15:216. doi: 10.1007/s12672-024-01066-1 (PMC11162987; doi:10.1007/s12672-024-01066-1)
Supplement: Supplementary file 3 — Supplementary Material 3. [file 12672_2024_1066_MOESM3_ESM.xlsx]

## Sheet: Sheet1
Table S2. The hub genes related to immune score in TETs identified by WGCNA.
Gene	Module	MM_R	MM_P value	GS_R	GS_P value
APBB1IP	grey60	0.951307	4e-61	0.582474	4.55e-12
ARHGAP15	grey60	0.943003	2.91e-57	0.646213	2.73e-15
ARPP21	grey60	0.941661	1.08e-56	0.513519	2.74e-09
BCL11B	grey60	0.940363	3.74e-56	0.554708	7.14e-11
BIN2	grey60	0.90525	6.16e-45	0.716454	7.43e-20
CAMK4	grey60	0.96269	1.09e-67	0.583307	4.17e-12
CASC15	grey60	0.904269	1.09e-44	0.536718	3.73e-10
CD1B	grey60	0.945046	3.72e-58	0.545453	1.69e-10
CD1E	grey60	0.95689	4.02e-64	0.547035	1.46e-10
CD38	grey60	0.95039	1.15e-60	0.575877	8.96e-12
CD3G	grey60	0.942314	5.74e-57	0.5603	4.19e-11
CD4	grey60	0.927688	1.85e-51	0.627024	3.05e-14
CD8A	grey60	0.914556	2.02e-47	0.596116	1.07e-12
CD96	grey60	0.920866	2.83e-49	0.668099	1.4e-16
CDKN2C	grey60	0.919687	6.45e-49	0.539568	2.89e-10
CENPA	grey60	0.93133	1.03e-52	0.510593	3.49e-09
CERKL	grey60	0.939735	6.73e-56	0.595873	1.09e-12
CRACR2A	grey60	0.920393	3.94e-49	0.557699	5.37e-11
CYFIP2	grey60	0.934103	1.02e-53	0.664191	2.43e-16
CYP2U1	grey60	0.908559	8.64e-46	0.539621	2.88e-10
DGKA	grey60	0.925532	9.55e-51	0.641226	5.2e-15
DGKE	grey60	0.91617	6.99e-48	0.558432	5.01e-11
E2F2	grey60	0.930743	1.65e-52	0.540076	2.76e-10
EDEM1	grey60	0.902491	3e-44	0.540718	2.61e-10
ELOVL4	grey60	0.916943	4.18e-48	0.542096	2.3e-10
EZH2	grey60	0.959752	8.11e-66	0.536353	3.85e-10
FNBP1	grey60	0.964531	6.09e-69	0.561447	3.75e-11
FYB	grey60	0.900274	1.04e-43	0.53627	3.88e-10
GATA3	grey60	0.915296	1.24e-47	0.585004	3.49e-12
GFI1	grey60	0.944421	7.04e-58	0.542741	2.17e-10
GNG2	grey60	0.945258	2.99e-58	0.645734	2.91e-15
GRAP2	grey60	0.938691	1.77e-55	0.605574	3.74e-13
HDAC7	grey60	0.908606	8.4e-46	0.585663	3.26e-12
IKZF1	grey60	0.95096	5.98e-61	0.629565	2.24e-14
ITGAL	grey60	0.904361	1.03e-44	0.702684	7.43e-19
JAKMIP2	grey60	0.951756	2.37e-61	0.564127	2.89e-11
LAIR1	grey60	0.921267	2.13e-49	0.608961	2.55e-13
LBR	grey60	0.922064	1.21e-49	0.502357	6.78e-09
LCK	grey60	0.920254	4.35e-49	0.617971	8.99e-14
LEF1	grey60	0.967966	1.82e-71	0.592033	1.66e-12
LETM1	grey60	0.907821	1.35e-45	0.579179	6.39e-12
LINC00426	grey60	0.932595	3.62e-53	0.600883	6.31e-13
LINC01934	grey60	0.922122	1.16e-49	0.600316	6.72e-13
LPXN	grey60	0.928789	7.85e-52	0.652093	1.26e-15
MLLT11	grey60	0.936281	1.54e-54	0.525792	9.72e-10
MPP1	grey60	0.9359	2.16e-54	0.54883	1.24e-10
MTA3	grey60	0.931571	8.43e-53	0.552385	8.89e-11
MTFR2	grey60	0.920731	3.11e-49	0.507767	4.39e-09
MYB	grey60	0.943497	1.78e-57	0.538756	3.11e-10
NCAPG	grey60	0.957811	1.18e-64	0.501595	7.21e-09
NCKAP1L	grey60	0.90582	4.42e-45	0.655993	7.47e-16
NGLY1	grey60	0.920999	2.58e-49	0.596128	1.06e-12
ODF2	grey60	0.932995	2.59e-53	0.535405	4.19e-10
OSBPL5	grey60	0.916087	7.38e-48	0.528592	7.63e-10
PAFAH2	grey60	0.951095	5.11e-61	0.548214	1.31e-10
PDE7A	grey60	0.936114	1.79e-54	0.563084	3.2e-11
PDSS1	grey60	0.914031	2.83e-47	0.528287	7.84e-10
PHF19	grey60	0.908204	1.07e-45	0.576364	8.52e-12
PITPNM2	grey60	0.923867	3.28e-50	0.556956	5.77e-11
PLEKHA8P1	grey60	0.941675	1.07e-56	0.571767	1.36e-11
PRKCB	grey60	0.909949	3.7e-46	0.642207	4.59e-15
PRKCQ	grey60	0.958198	6.98e-65	0.594636	1.25e-12
PTP4A2	grey60	0.95728	2.4e-64	0.59193	1.68e-12
PTPN2	grey60	0.941677	1.07e-56	0.555309	6.75e-11
R3HDM1	grey60	0.966474	2.45e-70	0.569412	1.72e-11
RAP1GDS1	grey60	0.942446	5.05e-57	0.523137	1.22e-09
RASGRP1	grey60	0.917708	2.5e-48	0.571322	1.42e-11
RHOH	grey60	0.965094	2.45e-69	0.642148	4.62e-15
RORC	grey60	0.907544	1.59e-45	0.595539	1.13e-12
SH2D1A	grey60	0.952477	1.01e-61	0.571964	1.33e-11
SH2D3C	grey60	0.906954	2.26e-45	0.642602	4.36e-15
SPN	grey60	0.941363	1.44e-56	0.598973	7.8e-13
TCF3	grey60	0.923523	4.22e-50	0.523165	1.22e-09
TCF7	grey60	0.947881	1.87e-59	0.585958	3.16e-12
TDP1	grey60	0.930114	2.74e-52	0.525172	1.03e-09
TESPA1	grey60	0.96445	6.93e-69	0.648777	1.95e-15
TFDP2	grey60	0.950849	6.8e-61	0.526405	9.22e-10
TMEM71	grey60	0.956315	8.52e-64	0.631806	1.7e-14
TRAF3IP3	grey60	0.936269	1.56e-54	0.689516	5.95e-18
TRAT1	grey60	0.905643	4.9e-45	0.54742	1.41e-10
TTC7A	grey60	0.944846	4.57e-58	0.586403	3.02e-12
UBASH3A	grey60	0.941315	1.51e-56	0.620357	6.79e-14
ZC4H2	grey60	0.917094	3.77e-48	0.562091	3.52e-11
ZNF101	grey60	0.910486	2.66e-46	0.576842	8.12e-12
