# Supplementary material for: Prognostic and immunological significance of metastasis-associated protein 3 in patients with thymic epithelial tumors
Source: Discov Oncol. 2024 Jun 9;15:216. doi: 10.1007/s12672-024-01066-1 (PMC11162987; doi:10.1007/s12672-024-01066-1)
Supplement: Supplementary file 4 — Supplementary Material 4. [file 12672_2024_1066_MOESM4_ESM.xlsx]

## Sheet: Sheet1
Table S3. Univariate analysis of the association between the hub genes and overall survival in TET patients.
Gene	HR	Lower	Upper	logrank P value
TCF3	0.861541	0.782166	0.948971	0.000337437
HDAC7	0.891964	0.8166	0.974282	0.000913955
OSBPL5	0.816935	0.706103	0.945163	0.00113331
GATA3	0.857344	0.7636	0.962598	0.00177469
RORC	0.867538	0.770909	0.976279	0.00191301
PITPNM2	0.910564	0.848054	0.977682	0.00200753
RHOH	0.854813	0.761154	0.959996	0.00201095
LCK	0.982659	0.969866	0.995621	0.00216966
TCF7	0.980402	0.96579	0.995235	0.00220525
PTP4A2	0.975972	0.958259	0.994012	0.00223948
CD1E	0.992344	0.986241	0.998485	0.00225119
SH2D3C	0.845738	0.744213	0.961113	0.00229506
TTC7A	0.91356	0.855046	0.976078	0.0023791
MTA3	0.804248	0.676969	0.955456	0.00243505
ELOVL4	0.943463	0.893285	0.996459	0.00260747
GRAP2	0.934398	0.887324	0.983971	0.00268795
CAMK4	0.723477	0.554993	0.943109	0.00277391
PRKCQ	0.815519	0.697344	0.953722	0.00297727
MLLT11	0.756346	0.61461	0.930768	0.00307696
ZNF101	0.669786	0.48937	0.916715	0.00309882
LBR	0.88541	0.808808	0.969266	0.00324635
DGKE	0.345856	0.151421	0.789959	0.00332466
E2F2	0.918283	0.860818	0.979583	0.003358
TESPA1	0.894	0.821048	0.973434	0.00340052
CD1B	0.992393	0.986324	0.998499	0.00344565
LEF1	0.980598	0.965337	0.996101	0.00392392
TFDP2	0.938332	0.894335	0.984494	0.00399314
CD38	0.902685	0.830055	0.98167	0.00405679
PDE7A	0.8514	0.751265	0.964882	0.00410901
MYB	0.917353	0.85958	0.979009	0.00429025
LAIR1	0.911492	0.847462	0.980359	0.00430346
CYFIP2	0.905455	0.840849	0.975026	0.00434572
UBASH3A	0.856842	0.761634	0.963953	0.00438861
PTPN2	0.840256	0.734431	0.961328	0.00449802
MPP1	0.913199	0.852073	0.97871	0.00453788
ARHGAP15	0.860318	0.766357	0.9658	0.00459686
TDP1	0.58376	0.389228	0.875517	0.0046147
CD3G	0.940681	0.895837	0.987769	0.00465904
PRKCB	0.800657	0.677183	0.946644	0.00467124
SH2D1A	0.976147	0.956353	0.996351	0.00494934
R3HDM1	0.668381	0.491968	0.908052	0.00498163
CENPA	0.820184	0.702551	0.957512	0.00509077
CERKL	0.888254	0.809459	0.974719	0.00509548
TMEM71	0.619321	0.422058	0.908783	0.00553374
PAFAH2	0.908826	0.841224	0.981859	0.00561051
LINC00426	0.672908	0.493993	0.916623	0.0056209
EDEM1	0.85089	0.732275	0.98872	0.0056633
LETM1	0.899873	0.828008	0.977975	0.0057155
CDKN2C	0.93798	0.890729	0.987737	0.00573517
APBB1IP	0.968648	0.944056	0.993882	0.00579791
ARPP21	0.881466	0.792468	0.980458	0.00584603
BCL11B	0.913053	0.848191	0.982875	0.00589683
TRAF3IP3	0.85924	0.761925	0.968985	0.00611726
GFI1	0.856909	0.751574	0.977007	0.00625151
PHF19	0.740715	0.58772	0.933538	0.00632813
SPN	0.903654	0.835007	0.977944	0.00660608
EZH2	0.901391	0.83103	0.977709	0.0069236
IKZF1	0.897062	0.822403	0.978499	0.00754787
CD8A	0.985407	0.972833	0.998143	0.00760569
CD4	0.976441	0.957163	0.996108	0.00765729
DGKA	0.930703	0.878731	0.98575	0.00767822
PLEKHA8P1	0.463803	0.250191	0.859796	0.00821068
PDSS1	0.775827	0.631553	0.953059	0.00847517
JAKMIP2	0.331699	0.131028	0.839698	0.00886179
LINC01934	0.189833	0.0500332	0.720257	0.00932513
GNG2	0.799432	0.66935	0.954795	0.00953495
ODF2	0.785003	0.643448	0.9577	0.0097257
CYP2U1	0.908112	0.828222	0.995708	0.00989753
RASGRP1	0.830958	0.713018	0.968406	0.0100244
CASC15	0.323322	0.127978	0.81684	0.0102852
RAP1GDS1	0.751911	0.596828	0.947292	0.0109466
NCAPG	0.847197	0.737453	0.973272	0.0119597
ITGAL	0.937551	0.888656	0.989136	0.0133169
CD96	0.867836	0.768972	0.97941	0.0152253
ZC4H2	0.63586	0.429312	0.941782	0.0158466
NGLY1	0.577468	0.35869	0.929688	0.0168899
TRAT1	0.907271	0.827135	0.995172	0.0173783
NCKAP1L	0.860226	0.756241	0.978509	0.0174011
MTFR2	0.600647	0.384927	0.937261	0.0177964
FNBP1	0.95751	0.92119	0.995261	0.0207105
CRACR2A	0.24884	0.0704697	0.878696	0.0227843
BIN2	0.901163	0.817208	0.993743	0.0278632
FYB	0.943607	0.890848	0.99949	0.0357394
LPXN	0.961347	0.921389	1.00304	0.0594011
