# Supplementary material for: Prognostic and immunological significance of metastasis-associated protein 3 in patients with thymic epithelial tumors
Source: Discov Oncol. 2024 Jun 9;15:216. doi: 10.1007/s12672-024-01066-1 (PMC11162987; doi:10.1007/s12672-024-01066-1)
Supplement: Supplementary file 5 — Supplementary Material 5. [file 12672_2024_1066_MOESM5_ESM.xlsx]

## Sheet: Sheet1
Table S4. Genes that positively correlated with MTA3 in TETs.
Gene	Pearson R
ARPP21	0.96
LEF1	0.93
GRAP2	0.93
SSBP2	0.93
SH2D1A	0.93
HJURP	0.93
OSBPL5	0.93
PAFAH2	0.93
PRKCQ	0.93
FBXL12	0.93
CD1E	0.93
TCF7	0.93
RORC	0.93
CTCF	0.93
APBB1IP	0.93
HMGB2	0.92
LAIR1	0.92
CYP2U1	0.92
FBXO43	0.92
DGKA	0.92
CD4	0.92
JAKMIP2	0.92
GALNT7	0.92
KIF15	0.92
MAFK	0.92
GTSE1	0.92
TMEM71	0.92
HEMGN	0.92
NEIL3	0.92
C3orf52	0.92
HDAC7	0.91
PTP4A2	0.91
GFI1	0.91
SLAMF1	0.91
NUSAP1	0.91
PTPN2	0.91
CDCA8	0.91
PDE7A	0.91
RAG2	0.91
CD1B	0.91
NUCB2	0.91
DCP2	0.91
MLLT11	0.91
FNBP1	0.91
ELOVL4	0.91
C21orf58	0.91
CD8A	0.91
YPEL1	0.91
C18orf1	0.91
NFATC3	0.91
PITPNM2	0.91
IKZF1	0.91
BUB1B	0.91
CHD1	0.9
CDCA2	0.9
LOC257358	0.9
TRAT1	0.9
SKA3	0.9
C14orf145	0.9
NUF2	0.9
C15orf23	0.9
FAM111B	0.9
E2F8	0.9
KIF20A	0.9
TTK	0.9
NCAPG	0.9
RHOH	0.9
KIF11	0.9
DBF4	0.9
DGKE	0.9
LOC284551	0.9
C13orf34	0.9
KIF18B	0.9
KIFC1	0.9
XRCC6BP1	0.9
PLEKHA9	0.9
DEPDC1B	0.9
CCR9	0.9
R3HDM1	0.9
MSL2	0.9
GPC2	0.9
LMNB1	0.89
LBR	0.89
USP7	0.89
SLC7A3	0.89
KIAA0748	0.89
GATA3	0.89
CEP55	0.89
SMPD3	0.89
CAMK4	0.89
ATP8B3	0.89
MPP1	0.89
LOC100128191	0.89
CCNA2	0.89
E2F2	0.89
DNTT	0.89
MYB	0.89
TTC7A	0.89
C9orf100	0.89
HADH	0.89
WHSC1	0.89
RCSD1	0.89
NDC80	0.89
MTF2	0.89
UHRF1	0.89
PELI2	0.89
TPX2	0.89
SLAIN1	0.89
C12orf65	0.89
TOX	0.89
CD3E	0.89
C6orf64	0.89
EPB41	0.89
DPPA4	0.88
ESPL1	0.88
EZH2	0.88
DSCC1	0.88
HNRNPD	0.88
SGOL1	0.88
LOC400027	0.88
MELK	0.88
H2AFV	0.88
PSRC1	0.88
THEMIS	0.88
CBFA2T3	0.88
CENPA	0.88
KIF24	0.88
FLJ22536	0.88
C5orf13	0.88
SLA	0.88
LETM1	0.88
TTC24	0.88
PLK4	0.88
TOP2A	0.88
KIF18A	0.88
DLGAP5	0.88
NCAPG2	0.88
EWSR1	0.88
SGOL2	0.88
CHFR	0.87
TBC1D19	0.87
SFPQ	0.87
FBXO5	0.87
RRM2	0.87
CD1C	0.87
NUP214	0.87
TCF19	0.87
KIF23	0.87
HMGB1	0.87
TAF5	0.87
NCAPD3	0.87
CHRNA3	0.87
ASF1B	0.87
SCAI	0.87
CDK1	0.87
STMN1	0.87
RFWD3	0.87
NCAPD2	0.87
EDEM1	0.87
PDSS1	0.87
DLEU2	0.87
BCL11B	0.87
RPIA	0.87
ASPM	0.87
NECAB1	0.87
BCL2L1	0.87
TCF3	0.87
CCNB1	0.87
LOC220930	0.87
LOC153684	0.87
FANCI	0.87
SH2D3C	0.87
FAM111A	0.87
CDKN2C	0.87
CD1D	0.87
SMC4	0.87
FLJ40330	0.87
ODF2	0.87
HMMR	0.87
UNC5CL	0.86
LOC100188949	0.86
MKI67	0.86
LCK	0.86
C13orf15	0.86
BUB1	0.86
UBASH3A	0.86
CD3G	0.86
VRK1	0.86
2021-09-06	0.86
ARHGAP11A	0.86
FAM72B	0.86
RTTN	0.86
ZNF491	0.86
MDM4	0.86
RNASEH2B	0.86
BLM	0.86
PRKCB	0.86
TUBB	0.86
LZTFL1	0.86
DEPDC1	0.86
KRI1	0.86
SPN	0.86
FYB	0.86
SATB1	0.86
ARHGEF7	0.86
KIF2C	0.86
CCND3	0.86
PLCL1	0.86
H1FX	0.86
CD38	0.85
DNAJC9	0.85
CENPL	0.85
SLC23A1	0.85
CCNB2	0.85
CCNE2	0.85
KLC2	0.85
ZNF280D	0.85
PPP2R5C	0.85
SBK1	0.85
CDC25C	0.85
SPC25	0.85
CD247	0.85
CCNF	0.85
ERCC6L	0.85
CCDC109B	0.85
SIT1	0.85
NCAPH	0.85
NEK2	0.85
SKA1	0.85
SLC7A6	0.85
CD2	0.85
ODZ1	0.85
PBK	0.85
RASGRP1	0.85
ZNF367	0.85
CD1A	0.85
ARL5C	0.85
CBX3	0.85
MCM6	0.85
CENPF	0.85
ANP32E	0.85
AURKA	0.85
TMEM143	0.85
TMSB15B	0.85
KIF4A	0.84
PI4KA	0.84
TMPO	0.84
CDCA7	0.84
NUP50	0.84
LIG1	0.84
MAPRE2	0.84
FAM54A	0.84
DCK	0.84
HAUS1	0.84
ARHGAP33	0.84
CDKN2D	0.84
C3orf34	0.84
SLC16A10	0.84
LOC100128822	0.84
CKS2	0.84
CD8B	0.84
LPXN	0.84
POLQ	0.84
SMC2	0.84
EVI2A	0.84
DHFR	0.84
ZC4H2	0.84
C15orf42	0.84
H2BFXP	0.84
C6orf115	0.84
FAM72D	0.84
CDK2	0.84
STK32B	0.84
CKAP2L	0.84
TRIM46	0.84
RFC5	0.84
CDC25A	0.84
PVRIG	0.84
STIL	0.84
HNRNPL	0.84
HNRNPA0	0.84
ECT2	0.84
FAM108B1	0.84
KIAA0101	0.84
PCNA	0.84
TAF8	0.83
RELL2	0.83
GCET2	0.83
CDKN3	0.83
CCDC18	0.83
IKZF2	0.83
MTHFD2L	0.83
NEIL1	0.83
ITK	0.83
ABCD3	0.83
PRC1	0.83
TAF11	0.83
RAP1GDS1	0.83
CCDC99	0.83
CERKL	0.83
PTPN7	0.83
C6orf182	0.83
GNG2	0.83
C17orf48	0.83
RAG1	0.83
TYMS	0.83
EXOSC9	0.83
SLC24A6	0.83
FAM64A	0.83
NASP	0.83
HMGN2	0.83
RUFY3	0.83
C15orf21	0.83
MUS81	0.83
GKAP1	0.83
SKA2	0.83
TDP1	0.82
ARHGDIB	0.82
PSD4	0.82
SAMD1	0.82
PTMA	0.82
NGLY1	0.82
WDR76	0.82
UGP2	0.82
KPNA2	0.82
RACGAP1	0.82
MCM3	0.82
TMSB15A	0.82
CDCA3	0.82
GMNN	0.82
E2F7	0.82
TCF12	0.82
CDC7	0.82
EEPD1	0.82
GLCCI1	0.82
CUTC	0.82
CYFIP2	0.82
DIAPH3	0.82
BUB3	0.82
FLJ37453	0.82
HNRNPA2B1	0.82
BUD13	0.82
TOP2B	0.82
GPR44	0.82
ETS1	0.82
MLF1IP	0.82
ANP32A	0.82
BIN2	0.82
KIAA0922	0.82
FLJ36031	0.82
H2AFZ	0.82
TTF1	0.82
SAPS1	0.82
PRKACB	0.82
RAD51AP1	0.82
TUBA1B	0.82
ACAT2	0.82
JARID2	0.82
ARHGEF18	0.81
CD96	0.81
MEMO1	0.81
TEX10	0.81
SBF1	0.81
DOCK2	0.81
C4orf21	0.81
WDR67	0.81
KIF14	0.81
C13orf27	0.81
OIP5	0.81
ADAMTS17	0.81
PLCG1	0.81
MND1	0.81
RLTPR	0.81
CDV3	0.81
C9orf103	0.81
ZWINT	0.81
NINL	0.81
FOXM1	0.81
COQ10A	0.81
RCAN1	0.81
POLE	0.81
EXO1	0.81
ATXN7L1	0.81
CHEK1	0.81
PGM2L1	0.81
RBM17	0.81
SLC16A2	0.81
LRFN1	0.81
PIF1	0.81
GAL3ST4	0.81
RAC2	0.81
ZC3H18	0.81
FLJ10038	0.81
NDST2	0.81
RAD54L	0.81
MKNK1	0.81
FYN	0.81
C2orf85	0.81
C4orf46	0.81
PLK1	0.81
SFRS3	0.81
SASH3	0.81
FANCD2	0.8
DOCK8	0.8
MOBKL1A	0.8
EPM2A	0.8
ARHGEF6	0.8
CDK6	0.8
DTL	0.8
IRAK4	0.8
GIT2	0.8
CENPK	0.8
PPP2R5D	0.8
WDR62	0.8
CENPE	0.8
CEP70	0.8
DMC1	0.8
ARHGAP15	0.8
C2orf48	0.8
CWF19L1	0.8
NMT2	0.8
IL9R	0.8
H2AFY	0.8
ESCO2	0.8
C9orf40	0.8
TMEM194B	0.8
MCM10	0.8
TDP2	0.8
GSG2	0.8
CXorf50B	0.8
PCBP1	0.8
SNHG10	0.8
UBE2J1	0.79
CDC45	0.79
ASF1A	0.79
RIMBP3	0.79
PPIL5	0.79
LCP2	0.79
DONSON	0.79
RRM1	0.79
PTPN22	0.79
BCL7A	0.79
LOC81691	0.79
PTK2B	0.79
ZBTB2	0.79
DNMT3B	0.79
FANCA	0.79
UBE2T	0.79
ANAPC16	0.79
ANXA11	0.79
TERF2IP	0.79
C2orf44	0.79
MAD2L1	0.79
C12orf48	0.79
TFDP2	0.79
TNRC6C	0.79
ORC1L	0.79
HINFP	0.79
ZNF101	0.79
ARHGAP19	0.79
2021-03-09	0.79
RAD51	0.79
VPS26B	0.79
TRAF3IP3	0.79
ITGAL	0.79
EXOSC8	0.79
UBE2C	0.79
AKNA	0.79
TREML2	0.79
NCKAP1L	0.79
SHCBP1	0.79
CBX2	0.78
CNOT10	0.78
LCP1	0.78
EVL	0.78
RFC3	0.78
GAB2	0.78
CEP78	0.78
DCAF15	0.78
ZNF137	0.78
IL10RB	0.78
MIS12	0.78
KHDRBS1	0.78
CNTROB	0.78
C12orf42	0.78
AGAP2	0.78
TROAP	0.78
ITGA4	0.78
STK11IP	0.78
LBH	0.78
ZAP70	0.78
TRIM59	0.78
DDX39	0.78
CCDC23	0.78
PLXND1	0.78
CENPO	0.78
PAXIP1	0.78
GNA15	0.78
ADA	0.78
CHIC2	0.78
ADRBK1	0.78
USP39	0.78
MSL3	0.78
SEMA7A	0.78
SEH1L	0.78
SYTL3	0.78
CDC6	0.78
CHAF1A	0.78
SPC24	0.78
OGG1	0.78
HNRNPUL1	0.78
SNX20	0.78
PRPF38A	0.78
MRPL16	0.78
VAV1	0.78
CHMP7	0.77
BMF	0.77
TOX2	0.77
MGC12982	0.77
PTBP2	0.77
C10orf129	0.77
ACTR1A	0.77
APIP	0.77
CCDC34	0.77
RPP30	0.77
PPP2CA	0.77
RBM33	0.77
DNA2	0.77
CCDC152	0.77
PHF5A	0.77
RGS10	0.77
DLEU1	0.77
WAS	0.77
ZNRF1	0.77
PHF7	0.77
PRIM2	0.77
AURKB	0.77
MAP1A	0.77
GRK6	0.77
AP1M1	0.77
DDA1	0.77
FERMT3	0.77
ZFP1	0.77
RMND5A	0.77
TMEM39B	0.77
C11orf82	0.77
BRP44L	0.77
FEN1	0.77
USP1	0.77
CEP110	0.77
ATAD2	0.77
PKN3	0.76
GINS4	0.76
GPSM3	0.76
C7orf11	0.76
AQP3	0.76
NAT1	0.76
HNRNPA1	0.76
ZC3H12B	0.76
CCDC138	0.76
GABPB1	0.76
CDC20	0.76
HELLS	0.76
C18orf10	0.76
OLFM2	0.76
MCM7	0.76
IDH2	0.76
FRAT1	0.76
LRRC34	0.76
C21orf45	0.76
SEMA4D	0.76
NLRC3	0.76
FAM192A	0.76
CENPN	0.76
RBMX	0.76
IL16	0.76
UBR7	0.76
NRF1	0.76
ZNRD1	0.76
SET	0.76
AP4B1	0.76
ODF2L	0.76
VOPP1	0.76
DAZAP1	0.76
ESRP2	0.76
GRAP	0.76
TPRKB	0.76
HHIP	0.76
PIK3C2B	0.75
SAFB	0.75
KIAA1524	0.75
CKAP5	0.75
ANP32B	0.75
CD99	0.75
FAM101B	0.75
C8orf51	0.75
MAP2K6	0.75
C20orf196	0.75
TNFAIP8	0.75
HTRA2	0.75
ZNF763	0.75
SLC29A1	0.75
C17orf67	0.75
FAM55C	0.75
CXCR4	0.75
TCFL5	0.75
CENPW	0.75
PEX5	0.75
POLM	0.75
CENPH	0.75
PCGF5	0.75
ARHGEF1	0.75
PRKCG	0.75
PALM2-AKAP2	0.75
CELF5	0.75
YBX1	0.75
MRPL48	0.75
C13orf37	0.75
ELOVL5	0.75
GINS1	0.75
LMBR1L	0.75
LETM2	0.75
MICB	0.75
ITM2A	0.75
SUMO1	0.74
FMNL1	0.74
CCDC21	0.74
SNRPB2	0.74
ZNF85	0.74
ASRGL1	0.74
FAM200B	0.74
C7orf43	0.74
STK32C	0.74
KNTC1	0.74
ADORA2A	0.74
C17orf68	0.74
RRN3P3	0.74
DAXX	0.74
SUV420H2	0.74
NUP210	0.74
TDG	0.74
BAHCC1	0.74
SSH2	0.74
DPP4	0.74
KIF20B	0.74
LIG4	0.74
NANP	0.74
HAUS8	0.74
APBB1	0.74
ARPC5	0.74
2021-09-09	0.74
HNRNPC	0.74
P2RY8	0.74
C19orf47	0.74
KIAA0391	0.74
FANCG	0.74
SLBP	0.74
KIAA1257	0.74
PPM1G	0.74
RALY	0.74
INTS8	0.74
ITPR2	0.74
MSH6	0.74
GLMN	0.74
ARRDC5	0.74
RFTN1	0.74
STIM1	0.74
MED30	0.74
LEPROTL1	0.74
POLG	0.73
UIMC1	0.73
KLHL6	0.73
LAT	0.73
SEC61A2	0.73
SSTR3	0.73
PKMYT1	0.73
DENND1C	0.73
SAAL1	0.73
PTPRC	0.73
H3F3A	0.73
FAM72A	0.73
LCT	0.73
CBFB	0.73
GLRX5	0.73
PPP2R3C	0.73
CLPTM1L	0.73
C14orf142	0.73
GRSF1	0.73
HMGN1	0.73
TIMELESS	0.73
EPHB6	0.73
CDCA4	0.73
MCM5	0.73
MME	0.73
FECH	0.73
INCENP	0.73
CDCA5	0.73
PLCH1	0.73
HMGB3	0.73
TOPBP1	0.73
PRPS1	0.73
EDC4	0.73
GEN1	0.73
C12orf75	0.73
FLI1	0.73
STXBP2	0.73
SYNGAP1	0.73
CCDC77	0.73
CFL1	0.73
CNOT8	0.73
HNRNPA1L2	0.73
POLE2	0.73
CCDC28A	0.72
NONO	0.72
MEX3B	0.72
NUP93	0.72
PHF19	0.72
RFC4	0.72
POLR2D	0.72
DIAPH1	0.72
CCDC88A	0.72
KATNB1	0.72
HNRNPR	0.72
ILF2	0.72
GNG5	0.72
C22orf29	0.72
CEP152	0.72
MAGOH	0.72
C12orf24	0.72
GIMAP2	0.72
KCNJ4	0.72
CEP57	0.72
ANLN	0.72
C2orf29	0.72
ZNF69	0.72
SMARCA4	0.72
MGC16142	0.72
DEM1	0.72
C5orf34	0.72
NFATC2IP	0.72
AKAP7	0.72
AGAP7	0.72
SPAG5	0.72
SGTA	0.72
HOXA10	0.72
CNIH2	0.72
ZNF131	0.72
SNRK	0.72
ACTL6A	0.72
TBC1D22B	0.72
CENPJ	0.71
MPHOSPH9	0.71
HDAC1	0.71
SFRS2	0.71
MSH5	0.71
UTP3	0.71
GPR19	0.71
TMIGD2	0.71
KLF13	0.71
MAZ	0.71
EFCAB4B	0.71
CBL	0.71
CDK19	0.71
MFF	0.71
FSD1	0.71
CENPI	0.71
C18orf8	0.71
RHEBL1	0.71
CASP2	0.71
ITGB1BP1	0.71
HOXA9	0.71
PSPC1	0.71
CCRL2	0.71
FCHO1	0.71
HAUS6	0.71
HIRIP3	0.71
UCP2	0.71
ZBED4	0.71
ARPC3	0.71
SPA17	0.71
PTEN	0.71
ACPL2	0.7
MAPKAPK3	0.7
CROCCL1	0.7
RFX2	0.7
CACNB3	0.7
SKAP1	0.7
ZNF71	0.7
UGT3A2	0.7
LRRC8D	0.7
ZNF107	0.7
ZNF439	0.7
SLA2	0.7
MYBL2	0.7
GMIP	0.7
MEN1	0.7
ZDHHC15	0.7
MSH2	0.7
MGAT4A	0.7
HBS1L	0.7
GDF11	0.7
UBE2I	0.7
ACAP1	0.7
CDK9	0.7
MXD3	0.7
ATAD5	0.7
ZNF653	0.7
ARNTL	0.7
BRCA1	0.7
CHRNB1	0.7
ZNF586	0.7
HSD17B11	0.7
DUT	0.7
SFRS1	0.7
NUP88	0.7
SFRS4	0.7
KIAA1984	0.7
UNC13D	0.7
SRPK2	0.7
CTCFL	0.7
TIGD3	0.7
PDIK1L	0.7
SAE1	0.7
NUDCD2	0.7
STX10	0.7
TP53RK	0.7
C12orf35	0.7
